# Supplementary material for: Analysis of early changes in DNA methylation in synovial fibroblasts of RA patients before diagnosis
Source: Sci Rep. 2018 May 9;8:7370. doi: 10.1038/s41598-018-24240-2 (PMC5943364; doi:10.1038/s41598-018-24240-2)
Supplement: Supplementary file 2 — Dataset 1 [file 41598_2018_24240_MOESM2_ESM.xls]

## Sheet: array_combined_analysis_normalv
SiteID	Chr	Loc	Gene	Island	early.avg.beta	normal.avg.beta	early.vs.normal.delta.beta	early.vs.normal.pvalue	early.vs.normal.fdr
cg18272461	1	960761	AGRN	chr1:963795-964507	0.579539	0.276319	0.30322	0.0109419	0.0938769
cg06618740	1	1100126	NA	chr1:1098043-1100584	0.512154	0.147127	0.365026	0.00673	0.0727067
cg23651812	1	1104366	MIR429	chr1:1098043-1100584	0.610868	0.143737	0.467131	0.0237426	0.142023
cg18382926	1	1113624	TTLL10	chr1:1115574-1116006	0.453023	0.289425	0.163598	0.0447278	0.198718
cg12108798	1	1173916	NA	chr1:1173915-1174263	0.527041	0.26665	0.260392	0.00662236	0.0721392
cg02279987	1	1181757	FAM132A	chr1:1181756-1182470	0.477099	0.272803	0.204296	0.0351753	0.175224
cg20285026	1	1983774	PRKCZ	chr1:1981251-1983212	0.542643	0.240041	0.302603	0.0157357	0.113891
cg04314111	1	2003577	PRKCZ	chr1:2005179-2005565	0.564587	0.145789	0.418798	0.00384295	0.0545235
cg01881525	1	2191558	SKI	NA	0.547919	0.233613	0.314307	0.00422897	0.0571589
cg12483545	1	2198879	SKI	NA	0.458135	0.175881	0.282254	0.0183765	0.123844
cg00093522	1	2252019	NA	chr1:2253723-2254758	0.58333	0.28056	0.30277	0.0174221	0.120259
cg12936238	1	2254582	MORN1	chr1:2253723-2254758	0.43797	0.209806	0.228164	0.0290838	0.158214
cg08130630	1	2312475	MORN1	chr1:2316353-2316749	0.425135	0.262484	0.162651	0.035459	0.176013
cg06749803	1	2360074	NA	chr1:2359926-2360167	0.71396	0.142522	0.571438	9.90054e-05	0.00889994
cg07247405	1	2484626	LOC115110	NA	0.51665	0.290027	0.226624	0.018189	0.123178
cg12415455	1	2846998	NA	chr1:2847056-2847288	0.402946	0.161957	0.240989	0.0415573	0.191219
cg06883956	1	3477292	MIR551A;MEGF6	NA	0.474705	0.176236	0.298469	0.0161951	0.115708
cg11504517	1	3569899	TP73	chr1:3566445-3569636	0.471223	0.243339	0.227885	0.00335523	0.0509105
cg23959798	1	4567204	NA	NA	0.526892	0.232952	0.29394	0.035336	0.175646
cg13474262	1	5137221	NA	NA	0.46147	0.281642	0.179828	0.0308558	0.163211
cg19158553	1	5356471	NA	NA	0.410799	0.247831	0.162968	0.0293756	0.159067
cg11069824	1	6205325	CHD5	chr1:6208716-6209039	0.449987	0.140817	0.309171	0.014983	0.110955
cg01055025	1	6226998	CHD5	NA	0.582534	0.276245	0.306288	0.0285024	0.156513
cg21210232	1	6268709	RNF207	chr1:6268820-6269588	0.521639	0.258717	0.262921	0.0433148	0.195369
cg00644847	1	6787585	NA	NA	0.593085	0.260906	0.332179	0.00314917	0.0493248
cg18645642	1	8631756	RERE	NA	0.495217	0.129888	0.365329	0.0266175	0.151007
cg11858029	1	11324407	NA	chr1:11322258-11323036	0.600064	0.285577	0.314487	0.00947265	0.0871355
cg05396397	1	11908164	NPPA	NA	0.515087	0.269954	0.245133	0.000831407	0.0251535
cg20978923	1	12184574	TNFRSF8	NA	0.63882	0.281045	0.357775	0.0214463	0.134583
cg03969515	1	16553267	NA	chr1:16553326-16553660	0.646204	0.289758	0.356446	0.00619564	0.0696408
cg17140381	1	17091975	MST1P9	NA	0.516182	0.122424	0.393758	0.00324795	0.0500365
cg10483475	1	17212040	NA	chr1:17215421-17216094	0.534621	0.289232	0.245389	0.001287	0.0312991
cg01327202	1	17215511	NA	chr1:17215421-17216094	0.576815	0.237148	0.339667	0.0368679	0.179571
cg11806633	1	17887065	ARHGEF10L	NA	0.494072	0.264035	0.230037	0.00425934	0.0573765
cg20294080	1	17932629	ARHGEF10L	NA	0.548516	0.198824	0.349692	0.00209816	0.0400629
cg12297374	1	19038550	PAX7	NA	0.416786	0.225179	0.191607	0.0493453	0.209369
cg26824678	1	19777949	CAPZB	NA	0.529799	0.148871	0.380928	0.0186012	0.124654
cg17800788	1	21766015	NBPF3	chr1:21766272-21767224	0.535563	0.285763	0.2498	0.0436508	0.196136
cg03727673	1	21966420	RAP1GAP	NA	0.464374	0.164558	0.299816	0.0451363	0.199599
cg20986665	1	22552245	NA	NA	0.423272	0.141286	0.281986	0.00706499	0.0746265
cg20149170	1	23105148	EPHB2	NA	0.46877	0.0447889	0.423981	0.000702535	0.0231608
cg09858862	1	23887514	ID3	chr1:23885682-23886212	0.574937	0.208788	0.366149	0.0230304	0.139776
cg23820945	1	24646022	GRHL3	chr1:24648202-24648985	0.515864	0.213028	0.302836	0.00144453	0.0332232
cg21438252	1	28904846	TRNAU1AP	chr1:28908069-28908799	0.405995	0.167377	0.238617	0.043963	0.196933
cg06155303	1	29460817	NA	chr1:29460810-29461172	0.847855	0.218167	0.629688	0.000265284	0.0143165
cg18767964	1	38529973	NA	NA	0.482959	0.255107	0.227852	0.0123991	0.100353
cg09256082	1	41449199	CTPS	chr1:41444870-41446116	0.688637	0.2679	0.420737	0.0229496	0.139511
cg12599982	1	44399894	ARTN	chr1:44401757-44402423	0.434917	0.172359	0.262558	0.0205378	0.131429
cg03578951	1	44678791	DMAP1	chr1:44679003-44679465	0.558006	0.257907	0.300099	0.0347489	0.173976
cg03320492	1	45187810	C1orf228	chr1:45189705-45190558	0.620476	0.191413	0.429063	0.00121828	0.0304896
cg25315819	1	45772169	NA	chr1:45769213-45769917	0.482638	0.256778	0.22586	0.0453984	0.200241
cg06687305	1	46088486	CCDC17	chr1:46088194-46089142	0.410591	0.206112	0.204479	0.0170786	0.119038
cg10026317	1	47694919	TAL1	chr1:47696504-47698197	0.57032	0.155687	0.414633	0.00165911	0.0355795
cg03440588	1	47900320	MGC12982;FOXD2	chr1:47899661-47900385	0.505339	0.217805	0.287534	0.0301542	0.161335
cg23019565	1	54144343	GLIS1	NA	0.538002	0.256551	0.281451	0.00273552	0.0458501
cg20932440	1	54359778	DIO1	NA	0.459574	0.26493	0.194645	0.0137502	0.106106
cg08388746	1	54518349	C1orf83;TMEM59	chr1:54518601-54519299	0.418595	0.160279	0.258316	0.000567369	0.020917
cg10165689	1	54856177	SSBP3	chr1:54856401-54856608	0.543295	0.110094	0.4332	0.0172881	0.119791
cg00093794	1	55250817	TTC22	chr1:55246742-55247519	0.409902	0.225306	0.184596	0.0145493	0.109324
cg19679543	1	56394286	NA	NA	0.450451	0.0515637	0.398888	2.76499e-05	0.00483571
cg08118140	1	56397447	NA	NA	0.611333	0.191547	0.419786	0.034312	0.172825
cg23710611	1	58098908	DAB1	NA	0.471461	0.18241	0.289051	0.00913046	0.0853273
cg17502213	1	58704335	DAB1	NA	0.562618	0.298934	0.263683	0.0483745	0.207147
cg07959978	1	65994091	LEPR	chr1:65991001-65991811	0.538589	0.199528	0.339061	0.0422472	0.192895
cg16110541	1	68679600	GPR177	NA	0.455351	0.216814	0.238537	0.0498574	0.210512
cg06615678	1	75599645	LHX8	chr1:75600674-75601415	0.581227	0.249992	0.331235	0.0227182	0.138789
cg09580755	1	76761200	ST6GALNAC3	NA	0.490917	0.295419	0.195499	0.00396265	0.0554395
cg26518660	1	79728608	NA	NA	0.522386	0.124077	0.398309	0.027692	0.154186
cg22230581	1	79830414	NA	NA	0.607503	0.196393	0.41111	0.0423267	0.193073
cg00159159	1	86283470	COL24A1	NA	0.678936	0.165488	0.513449	0.0316201	0.165391
cg10574861	1	87802066	LMO4	chr1:87800835-87801252	0.644929	0.19205	0.45288	0.00362182	0.0529436
cg16998564	1	88271572	NA	NA	0.499527	0.129866	0.369661	0.0217647	0.135714
cg17241310	1	91182856	BARHL2	chr1:91182509-91182857	0.471598	0.229283	0.242315	0.0400679	0.187644
cg18539768	1	92149139	TGFBR3	NA	0.683796	0.251434	0.432363	0.00320745	0.0497499
cg08117436	1	93293756	NA	chr1:93297498-93298122	0.476541	0.289712	0.186829	0.00274523	0.0459519
cg24534774	1	101106533	NA	NA	0.735283	0.270077	0.465207	0.0449805	0.199286
cg00556100	1	110407766	NA	NA	0.468135	0.141366	0.326768	0.0492822	0.209238
cg13372811	1	110627590	NA	chr1:110626528-110627484	0.451426	0.25105	0.200376	0.0263521	0.150228
cg05656442	1	111175082	NA	NA	0.455644	0.162726	0.292919	0.00343039	0.0514859
cg07832006	1	115397374	SYCP1	chr1:115397448-115397942	0.626191	0.280715	0.345475	0.0191871	0.126645
cg20632224	1	117214228	MIR320B1	chr1:117209824-117210621	0.477086	0.157533	0.319553	0.0039193	0.0551184
cg07961512	1	119535619	NA	chr1:119535666-119535987	0.4733	0.190622	0.282679	0.0462403	0.202125
cg10212621	1	120311649	HMGCS2	NA	0.443949	0.284456	0.159493	0.00402352	0.0558456
cg18286997	1	121448638	NA	NA	0.428708	0.162157	0.266551	0.00363141	0.0529879
cg25940606	1	143168960	NA	NA	0.408724	0.257573	0.15115	0.0165707	0.117111
cg03054846	1	143467660	NA	chr1:143467293-143467675	0.528507	0.285104	0.243403	0.00272582	0.0457621
cg08916374	1	145471727	POLR3GL;ANKRD34A	chr1:145472980-145474702	0.556269	0.261947	0.294321	0.0124747	0.100666
cg21929784	1	147760622	NA	NA	0.414961	0.257578	0.157382	0.00455238	0.0594113
cg04869838	1	147801437	NA	NA	0.45627	0.234369	0.221901	0.032159	0.166972
cg15818208	1	147825750	NA	chr1:147826167-147826388	0.483743	0.234111	0.249632	0.0350976	0.174983
cg21173524	1	149144820	NA	chr1:149146208-149146697	0.415184	0.249623	0.165561	0.0210384	0.133123
cg14792350	1	149983257	OTUD7B	chr1:149982153-149982860	0.538239	0.192443	0.345795	0.0389701	0.184908
cg08856268	1	150436947	RPRD2	NA	0.54844	0.277617	0.270823	0.0285568	0.156685
cg04986781	1	152081317	TCHH	chr1:152079997-152081705	0.46302	0.166875	0.296145	0.00964997	0.0879912
cg24255159	1	153389629	S100A7A	NA	0.457903	0.229326	0.228577	0.0223563	0.13769
cg20713492	1	154293482	AQP10	NA	0.451081	0.227874	0.223208	0.00279651	0.046436
cg04602755	1	154935120	SHC1;PYGO2	chr1:154933928-154934735	0.449476	0.130016	0.319459	0.00290138	0.0472926
cg16905506	1	155035748	EFNA4	chr1:155034925-155036578	0.623187	0.242889	0.380298	0.0152001	0.111773
cg17015133	1	155111332	RAG1AP1	chr1:155112976-155113179	0.71811	0.278213	0.439897	2.22667e-05	0.00436914
cg10993503	1	156186050	PMF1	chr1:156186237-156186647	0.54021	0.297905	0.242305	7.44225e-05	0.00765493
cg06882877	1	156217801	PAQR6	chr1:156215368-156215899	0.521025	0.271555	0.24947	0.0333799	0.170213
cg20871559	1	156361263	NA	chr1:156358050-156358252	0.415408	0.281328	0.13408	0.0409323	0.189715
cg13098071	1	156370496	NA	NA	0.739413	0.187055	0.552358	0.00268608	0.0454345
cg05809481	1	156696467	ISG20L2	chr1:156698111-156698916	0.476278	0.164677	0.311601	0.0297917	0.160287
cg09507184	1	156696846	ISG20L2;C1orf66	chr1:156698111-156698916	0.546868	0.244978	0.30189	0.0356391	0.17649
cg10313167	1	157485456	FCRL5	NA	0.479838	0.289326	0.190512	0.0039747	0.055505
cg11136041	1	158111350	NA	NA	0.699635	0.281918	0.417716	0.001403	0.0327663
cg06182359	1	161088957	PFDN2;NIT1	chr1:161087722-161088112	0.451326	0.287257	0.164069	0.00399301	0.0556298
cg00769882	1	161493357	HSPA6	chr1:161494024-161495356	0.80589	0.191883	0.614007	1.30053e-05	0.00342948
cg09820101	1	162792092	NA	chr1:162792176-162792574	0.559062	0.185461	0.3736	0.0479871	0.206292
cg00250483	1	163172914	RGS5	NA	0.45318	0.219597	0.233583	0.00769227	0.0779987
cg14419194	1	164901703	NA	NA	0.545237	0.150621	0.394616	0.0141999	0.107941
cg00393673	1	165494483	LOC400794	NA	0.615503	0.208718	0.406786	0.0396115	0.18649
cg13081288	1	166941571	ILDR2	chr1:166944674-166945169	0.550657	0.293684	0.256973	0.0490493	0.208689
cg13179074	1	167064091	DUSP27	NA	0.432575	0.279998	0.152577	0.0208978	0.132669
cg01410279	1	171621941	MYOC	NA	0.537433	0.29712	0.240313	0.0156746	0.113632
cg22941315	1	175511259	TNR	NA	0.525585	0.2155	0.310085	0.00831096	0.0811482
cg20323571	1	176999034	ASTN1;MIR488	NA	0.468379	0.185224	0.283155	0.0162077	0.115757
cg10543035	1	179545790	NPHS2	chr1:179544720-179545307	0.590566	0.283495	0.307072	0.0480215	0.206357
cg14748380	1	179713788	FAM163A	chr1:179711947-179713951	0.533999	0.155981	0.378018	0.00671513	0.0726312
cg09121994	1	181205431	NA	NA	0.643804	0.277589	0.366215	0.0264867	0.150634
cg08943293	1	181449699	NA	chr1:181451311-181452049	0.496221	0.270265	0.225957	0.0364888	0.178641
cg17143291	1	181458839	CACNA1E	chr1:181454974-181455261	0.409746	0.21419	0.195556	0.0181594	0.123064
cg02339592	1	181955925	NA	NA	0.426788	0.196947	0.229841	0.0438493	0.196647
cg24307587	1	182112683	NA	NA	0.519633	0.210943	0.308691	0.0413603	0.190737
cg03982831	1	182669315	NA	NA	0.472702	0.219469	0.253233	0.0216872	0.135431
cg04830440	1	199304781	NA	NA	0.735816	0.242902	0.492914	0.012227	0.0996651
cg03981535	1	201951234	RNPEP	chr1:201951754-201952579	0.410951	0.196233	0.214718	0.016842	0.118138
cg22040867	1	202081933	NA	NA	0.548635	0.199894	0.348741	0.0103064	0.0908679
cg22819964	1	202676197	SYT2	chr1:202678881-202679769	0.441956	0.222276	0.21968	0.00564136	0.0663181
cg07581849	1	203239062	NA	chr1:203242519-203242818	0.497202	0.224533	0.272668	0.0227679	0.138947
cg01064725	1	204461714	NA	chr1:204463293-204464086	0.453722	0.169055	0.284667	0.0477694	0.205802
cg04222159	1	204981786	NFASC	NA	0.427239	0.0982445	0.328994	0.000199197	0.0124096
cg06419732	1	205498530	CDK18	chr1:205498003-205498590	0.429732	0.200968	0.228764	0.0247915	0.145381
cg17178900	1	205818956	PM20D1	chr1:205818898-205819191	0.687332	0.10941	0.577923	0.0280332	0.15515
cg26354017	1	205819088	PM20D1	chr1:205818898-205819191	0.664687	0.0325102	0.632176	0.0209978	0.133
cg14159672	1	205819179	PM20D1	chr1:205818898-205819191	0.702711	0.0672532	0.635457	0.0195724	0.127986
cg14893161	1	205819251	PM20D1	chr1:205818898-205819191	0.596664	0.0360899	0.560574	0.0242567	0.143694
cg11965913	1	205819406	PM20D1	chr1:205818898-205819191	0.671263	0.0139638	0.657299	0.0236142	0.141661
cg07167872	1	205819463	PM20D1	chr1:205818898-205819191	0.736404	0.0342563	0.702148	0.0145124	0.109196
cg24503407	1	205819492	PM20D1	chr1:205818898-205819191	0.783624	0.201848	0.581776	0.00825761	0.0808715
cg17147317	1	207669324	CR1	chr1:207669637-207670015	0.437698	0.273228	0.16447	0.0322229	0.167131
cg22714290	1	207992548	LOC148696	NA	0.648471	0.282038	0.366433	0.0130451	0.103181
cg22158462	1	208232275	PLXNA2	NA	0.562738	0.223294	0.339444	0.0425784	0.19369
cg22789976	1	209801479	LAMB3	chr1:209799149-209799354	0.414012	0.212441	0.201571	0.033899	0.171614
cg10236596	1	214881338	NA	NA	0.411009	0.13325	0.277759	0.017274	0.119741
cg27566805	1	216596808	USH2A	NA	0.461119	0.240393	0.220726	0.0451904	0.199728
cg13490235	1	217004524	ESRRG	NA	0.421005	0.202789	0.218216	0.0396924	0.186708
cg12636169	1	217309970	ESRRG	chr1:217310749-217311178	0.506335	0.299183	0.207151	0.0399422	0.187349
cg19753174	1	219351218	LYPLAL1	chr1:219347109-219347572	0.523836	0.290081	0.233755	0.0217948	0.135816
cg09023136	1	220959637	MOSC1	chr1:220960016-220960603	0.512782	0.236487	0.276295	0.0210057	0.133018
cg12127048	1	221555045	NA	NA	0.697495	0.223061	0.474434	0.0162117	0.115773
cg09866695	1	221747446	NA	NA	0.622285	0.187351	0.434934	0.0397674	0.186876
cg18391209	1	223747670	CAPN8	chr1:223741965-223744525	0.790245	0.137296	0.652949	0.0130063	0.102994
cg26165286	1	224958213	NA	NA	0.436298	0.220184	0.216114	0.0315609	0.165212
cg26917828	1	226825448	ITPKB	NA	0.456715	0.223723	0.232992	0.0280265	0.155133
cg03017824	1	227915338	LOC100130093	chr1:227916425-227916736	0.716817	0.277671	0.439146	7.82067e-08	0.000323406
cg04926295	1	228166152	NA	NA	0.791805	0.295813	0.495993	1.26885e-08	0.000122953
cg23733384	1	228346347	GJC2	chr1:228345377-228346700	0.422205	0.225383	0.196822	0.0405453	0.188711
cg19261426	1	228560439	OBSCN	chr1:228558945-228559246	0.467056	0.298421	0.168635	0.0234074	0.14105
cg26345105	1	228634265	NA	chr1:228633382-228634127	0.447253	0.216048	0.231204	0.0281937	0.155628
cg19319808	1	228870454	RHOU	chr1:228870810-228872297	0.61055	0.200375	0.410175	0.0159754	0.114825
cg12341314	1	229568467	ACTA1	chr1:229567206-229570684	0.444323	0.235457	0.208866	0.0271835	0.15275
cg12486498	1	230975106	C1orf198	NA	0.511472	0.225028	0.286444	0.0151693	0.111677
cg02464665	1	231156359	FAM89A;MIR1182	NA	0.536796	0.260049	0.276747	0.0166922	0.117589
cg00102093	1	232345923	NA	NA	0.595509	0.233974	0.361535	0.0144117	0.108787
cg00951395	1	232941775	KIAA1383	chr1:232941054-232941707	0.462594	0.154008	0.308587	0.00918483	0.0856058
cg18115428	1	234039978	SLC35F3	chr1:234040298-234041457	0.436829	0.142534	0.294296	0.00742593	0.0766005
cg10014470	1	236848700	ACTN2	chr1:236849472-236850323	0.722263	0.292677	0.429586	0.0121549	0.0993447
cg16853982	1	236849389	ACTN2	chr1:236849472-236850323	0.590427	0.245714	0.344713	0.00697924	0.0740968
cg17078190	1	238030882	LOC100130331	NA	0.733741	0.293175	0.440566	0.00425331	0.0573424
cg21397540	1	247537159	NA	NA	0.653863	0.241469	0.412394	0.00780404	0.0785381
cg11422335	1	247611517	NLRP3	chr1:247614695-247614944	0.414279	0.249929	0.16435	0.000993676	0.0275153
cg15073147	1	247636811	NA	NA	0.560223	0.185847	0.374376	0.0228905	0.139317
cg12754571	1	247694271	LOC148824;OR2C3	chr1:247694035-247694501	0.424551	0.0773109	0.34724	0.0104991	0.0917608
cg12758973	1	247694275	LOC148824;OR2C3	chr1:247694035-247694501	0.419399	0.160483	0.258915	0.0212627	0.133945
cg04976075	10	1230850	ADARB2	chr10:1230813-1231214	0.465204	0.230753	0.234451	0.0274261	0.153437
cg04724406	10	1712918	ADARB2	NA	0.460611	0.0816224	0.378988	0.0239905	0.142848
cg23248615	10	2005709	NA	NA	0.666444	0.148059	0.518384	1.0643e-05	0.00313116
cg20636714	10	5476521	NET1	NA	0.483745	0.219496	0.264249	0.0215585	0.134988
cg19993680	10	5576748	NA	NA	0.592277	0.285033	0.307244	0.0229593	0.139534
cg07423571	10	7453507	SFMBT2	chr10:7449376-7455339	0.478729	0.11985	0.358879	0.000395703	0.0175305
cg04762351	10	15110983	OLAH	NA	0.594603	0.259578	0.335025	0.0103143	0.0908943
cg02217247	10	15355978	FAM171A1	NA	0.428126	0.257318	0.170807	0.029838	0.160423
cg00919702	10	16561351	C1QL3	chr10:16561604-16563822	0.659927	0.285557	0.37437	0.0345059	0.173324
cg04387820	10	18999425	NA	chr10:18999144-18999390	0.581101	0.28181	0.299291	0.0162221	0.115815
cg23885889	10	19400365	NA	NA	0.47147	0.197091	0.274379	0.00353103	0.0522644
cg15657225	10	20105179	PLXDC2	chr10:20104451-20106105	0.408998	0.139342	0.269656	0.00751218	0.077055
cg04448014	10	23459015	NA	chr10:23461300-23461610	0.450391	0.219318	0.231073	0.00827858	0.0809855
cg17646571	10	23987700	KIAA1217	chr10:23983366-23984978	0.752724	0.295377	0.457347	0.0112618	0.0952703
cg09642378	10	32216101	ARHGAP12	chr10:32216901-32217102	0.439422	0.133051	0.306371	0.0257904	0.148521
cg24337310	10	37943880	NA	chr10:37940422-37940674	0.402988	0.294028	0.10896	0.0158694	0.114434
cg13747016	10	43361261	NA	chr10:43361552-43362350	0.630202	0.191339	0.438863	0.00117054	0.0298298
cg05248067	10	43361339	NA	chr10:43361552-43362350	0.43287	0.236928	0.195942	0.0255396	0.147719
cg19757261	10	44222463	NA	chr10:44223816-44224026	0.477252	0.183136	0.294116	0.00884553	0.0838313
cg06127294	10	45872735	ALOX5	chr10:45868718-45870156	0.430797	0.127349	0.303448	0.00932651	0.0863461
cg16435686	10	47964834	NA	chr10:47967314-47967636	0.696808	0.177159	0.519649	0.0365519	0.178813
cg03466525	10	50650021	NA	NA	0.486897	0.137539	0.349359	0.0166427	0.117377
cg18594724	10	53442973	PRKG1	NA	0.461241	0.295547	0.165694	0.0199091	0.129132
cg05759948	10	54532533	MBL2	NA	0.52868	0.243581	0.285099	0.0129223	0.102647
cg20339443	10	65934509	NA	chr10:65930617-65930890	0.504122	0.225599	0.278524	0.0126798	0.101599
cg04757350	10	71529128	NA	NA	0.567494	0.226553	0.340941	0.0115775	0.0967067
cg09355528	10	71712830	COL13A1	NA	0.406401	0.0706376	0.335763	0.0412171	0.190389
cg24280832	10	77871958	C10orf11	chr10:77872083-77872305	0.673319	0.278481	0.394838	0.00680636	0.0731744
cg09329936	10	80523167	NA	NA	0.446175	0.216907	0.229268	0.0270432	0.152298
cg24211476	10	88528158	BMPR1A	NA	0.836477	0.28521	0.551267	6.36948e-08	0.000296666
cg18847054	10	93395235	NA	chr10:93392667-93393147	0.511874	0.118576	0.393299	2.41406e-05	0.00451463
cg11963436	10	93567261	TNKS2	NA	0.666556	0.274088	0.392469	0.000177094	0.011771
cg24140586	10	96697436	CYP2C9	NA	0.553486	0.297717	0.255769	0.0165482	0.117035
cg27312979	10	97094453	SORBS1	NA	0.476503	0.153231	0.323272	0.0081466	0.0802855
cg02370232	10	97175365	SORBS1	NA	0.539795	0.157971	0.381824	0.00774113	0.0782343
cg06282596	10	97175479	SORBS1	NA	0.429957	0.0744872	0.35547	0.0359029	0.177211
cg27190138	10	98479757	PIK3AP1	chr10:98479725-98480487	0.440922	0.222972	0.217949	0.0277364	0.154307
cg10989317	10	99278449	UBTD1	NA	0.703976	0.160352	0.543625	0.0485649	0.207596
cg18754857	10	100978636	HPSE2	NA	0.460796	0.175478	0.285317	0.0458716	0.201285
cg11498156	10	102890145	TLX1;TLX1NB	chr10:102891010-102891794	0.403168	0.15551	0.247658	0.0231809	0.14028
cg14461582	10	102895708	TLX1	chr10:102896342-102896665	0.441663	0.169955	0.271708	0.0445915	0.198434
cg04804772	10	105238873	CALHM3	NA	0.406664	0.201924	0.20474	0.0109161	0.0937596
cg01244520	10	111178609	NA	NA	0.514987	0.184202	0.330785	0.00370885	0.053529
cg25363564	10	111540348	NA	NA	0.458197	0.247664	0.210533	0.0396302	0.186538
cg25388715	10	115468942	CASP7	NA	0.593272	0.213226	0.380046	0.0408574	0.189528
cg25120325	10	118380370	PNLIPRP2	NA	0.581109	0.273624	0.307486	0.00153468	0.0342674
cg25150929	10	118425627	C10orf82	chr10:118429430-118429853	0.448363	0.272439	0.175924	0.0414536	0.190969
cg01437781	10	118563568	NA	NA	0.563813	0.293755	0.270058	0.0329969	0.169218
cg00406211	10	121077022	GRK5	NA	0.411255	0.204424	0.206831	0.0364629	0.178587
cg04671206	10	121296866	RGS10	NA	0.502131	0.160867	0.341264	1.34717e-06	0.00115298
cg12172295	10	123408625	NA	NA	0.412584	0.222097	0.190487	0.0149393	0.11082
cg23304023	10	123949949	TACC2	NA	0.545922	0.154135	0.391787	0.00321733	0.0498271
cg04326348	10	125188817	NA	NA	0.426609	0.174395	0.252215	0.0385524	0.183841
cg26852645	10	126278502	LHPP	chr10:126278298-126278503	0.462946	0.0972838	0.365662	0.0329521	0.169106
cg24134959	10	126705555	CTBP2	NA	0.511118	0.109835	0.401283	0.00656103	0.0718205
cg07053114	10	129794994	PTPRE	NA	0.43894	0.215808	0.223132	0.0296524	0.159907
cg09732711	10	130696072	NA	NA	0.592172	0.232518	0.359653	0.0471822	0.204353
cg15139179	10	131589157	NA	chr10:131592393-131592616	0.585563	0.106661	0.478902	0.0196439	0.128205
cg26664254	10	131589189	NA	chr10:131592393-131592616	0.466028	0.107656	0.358373	0.0374002	0.180942
cg09602803	10	131843597	NA	chr10:131843516-131844219	0.526183	0.203163	0.323019	0.000936955	0.0267058
cg22740796	10	132461281	NA	NA	0.52349	0.279537	0.243953	0.0271668	0.152698
cg06938601	10	132942686	TCERG1L	NA	0.519182	0.243961	0.275221	0.0272141	0.152859
cg20339859	10	133811612	NA	NA	0.572525	0.20209	0.370436	0.0418816	0.192029
cg17504591	10	133945918	JAKMIP3	chr10:133948325-133948677	0.540292	0.254872	0.28542	0.0336371	0.170881
cg25268100	10	134457731	INPP5A	chr10:134460274-134460479	0.45777	0.126213	0.331558	0.000279731	0.0147385
cg27196695	10	134571377	INPP5A	NA	0.895694	0.183639	0.712056	9.41418e-12	1.38851e-06
cg16461530	10	134798264	NA	NA	0.685618	0.24361	0.442008	0.00744681	0.0767104
cg10537708	10	134843768	NA	chr10:134843465-134843776	0.625164	0.27483	0.350334	0.00138168	0.0324861
cg19232382	10	134953542	NA	chr10:134955508-134955800	0.429094	0.20235	0.226744	0.0412283	0.190412
cg20731384	10	134993392	KNDC1	chr10:134993121-134993324	0.507442	0.18502	0.322422	0.00254478	0.0441448
cg17432154	10	135441372	FRG2B	NA	0.409871	0.177373	0.232498	0.0256693	0.14814
cg13937462	11	624908	MUPCDH	chr11:624780-625053	0.522274	0.100991	0.421283	0.00218891	0.0408883
cg20359360	11	818466	PNPLA2	chr11:818974-820271	0.491526	0.232405	0.259121	0.00890931	0.0841492
cg26395193	11	1589526	DUSP8;HCCA2	chr11:1592498-1592810	0.45373	0.199699	0.254031	0.0154633	0.112815
cg20646846	11	1673604	HCCA2	chr11:1673834-1674224	0.602389	0.193732	0.408656	0.00720007	0.075376
cg11271329	11	1715569	HCCA2	chr11:1715347-1715607	0.506303	0.225516	0.280787	0.0112958	0.0954256
cg13165070	11	2154113	IGF2;INS-IGF2	chr11:2154033-2154387	0.453839	0.140798	0.313041	0.0050635	0.06275
cg20088847	11	2162616	IGF2;IGF2AS;INS-IGF2	chr11:2158951-2162484	0.537054	0.121129	0.415925	0.0171926	0.119464
cg19137676	11	2172019	IGF2;INS-IGF2	NA	0.566574	0.296187	0.270387	0.00481321	0.0611444
cg08573687	11	2193041	TH	NA	0.64103	0.256843	0.384187	0.00397477	0.055505
cg12578166	11	2466909	KCNQ1	chr11:2465171-2465648	0.451419	0.237143	0.214276	0.0231856	0.140291
cg11297256	11	2720810	KCNQ1OT1;KCNQ1	chr11:2720410-2722087	0.629304	0.278073	0.351231	0.00131821	0.0316853
cg18471235	11	2922395	SLC22A18;SLC22A18AS	chr11:2923301-2923817	0.455486	0.291138	0.164347	0.0138833	0.106626
cg15781504	11	4871411	OR51S1	NA	0.443083	0.185392	0.25769	0.0382422	0.183086
cg02873384	11	4936857	OR51G2	NA	0.443673	0.258583	0.18509	0.0359906	0.177401
cg12930930	11	5372503	OR51B6	NA	0.541816	0.296391	0.245426	0.0251911	0.146633
cg18512262	11	6049729	OR56A1	NA	0.456868	0.241541	0.215327	0.0142272	0.108064
cg27431761	11	8361327	NA	NA	0.529372	0.175636	0.353736	0.0103898	0.0912348
cg13143389	11	8680333	TRIM66	NA	0.467429	0.237515	0.229914	0.048988	0.208562
cg09997546	11	8931473	ST5;C11orf17	chr11:8932573-8933294	0.462161	0.15719	0.30497	0.0457548	0.201024
cg14402562	11	8945810	C11orf16	NA	0.578594	0.227412	0.351182	0.00790512	0.0790483
cg05254373	11	9289859	NA	chr11:9286273-9287091	0.608279	0.241061	0.367218	0.0150428	0.111207
cg08849509	11	9837208	SBF2	NA	0.421828	0.0888091	0.333019	0.0190978	0.126321
cg23215407	11	10329687	NA	chr11:10327013-10329831	0.410265	0.0144721	0.395793	4.10647e-07	0.000636407
cg02261543	11	10800368	CTR9	NA	0.614957	0.282868	0.332089	0.0498781	0.210563
cg08537660	11	12699661	TEAD1	chr11:12695414-12696981	0.597231	0.219747	0.377484	0.0222053	0.137202
cg06399933	11	15134022	INSC	chr11:15136058-15136545	0.426149	0.212968	0.21318	0.0207963	0.132324
cg06218688	11	19799429	NAV2	chr11:19798537-19798949	0.550252	0.247499	0.302753	0.0211765	0.133637
cg08294568	11	22453679	NA	chr11:22454300-22454518	0.649914	0.290457	0.359458	0.00861677	0.0827087
cg02026246	11	22687589	GAS2	chr11:22688285-22688617	0.623723	0.289015	0.334708	0.0355116	0.176156
cg09781307	11	27648324	BDNFOS	NA	0.474672	0.271774	0.202899	0.0421378	0.192616
cg17696468	11	31742528	ELP4	NA	0.645968	0.224057	0.421911	0.00710749	0.074862
cg18277231	11	44559931	NA	NA	0.452982	0.208011	0.24497	0.0161583	0.115549
cg05407714	11	45722308	NA	NA	0.48611	0.298062	0.188048	0.0405331	0.18868
cg07219766	11	46059142	PHF21A	NA	0.451031	0.259122	0.19191	0.00452497	0.0591816
cg18014274	11	46263780	NA	chr11:46264973-46265335	0.59796	0.276368	0.321593	0.0474357	0.204955
cg02294991	11	47927148	NA	NA	0.46023	0.284311	0.175919	0.00477712	0.0608992
cg27297120	11	50371681	LOC646813	NA	0.555992	0.278351	0.277641	0.0121701	0.0994205
cg02387612	11	55889797	OR8H3	NA	0.433766	0.25106	0.182706	0.0485387	0.207529
cg03362882	11	56945579	NA	chr11:56947946-56948184	0.46518	0.153802	0.311379	0.0450454	0.199427
cg09235983	11	58612814	GLYATL2	NA	0.715106	0.247599	0.467507	0.00161007	0.035089
cg14770102	11	58984446	NA	NA	0.563016	0.270893	0.292123	0.021553	0.13497
cg14133945	11	60809985	NA	NA	0.625815	0.144748	0.481068	0.000640983	0.0222011
cg27301655	11	60869634	CD5	NA	0.515455	0.272841	0.242613	0.00216432	0.0406784
cg17147820	11	61322255	SYT7	chr11:61322732-61323285	0.622402	0.185217	0.437185	0.00780127	0.0785209
cg27110548	11	63707354	NAA40	chr11:63706029-63706868	0.420787	0.185544	0.235243	0.0070715	0.0746644
cg07575680	11	65549260	DKFZp761E198	chr11:65547499-65549261	0.453291	0.186972	0.266319	0.016378	0.116402
cg19409687	11	65682960	NA	chr11:65685100-65685364	0.472434	0.185758	0.286676	0.00861499	0.0827022
cg10336131	11	66049756	CNIH2	chr11:66049750-66050229	0.535258	0.289006	0.246252	0.0232667	0.14057
cg12473775	11	66824650	RHOD	chr11:66824118-66824621	0.650344	0.207393	0.442951	0.00754745	0.0772467
cg07655487	11	66849820	NA	NA	0.434249	0.197841	0.236408	0.000329711	0.0160026
cg25218797	11	68472905	NA	NA	0.458838	0.176078	0.28276	0.00881931	0.0837029
cg11245990	11	68621969	NA	chr11:68622108-68622339	0.415379	0.166754	0.248625	0.0297129	0.160074
cg03859090	11	69522216	NA	chr11:69517840-69519929	0.638335	0.260531	0.377805	0.0305159	0.162329
cg06849501	11	70458964	SHANK2	NA	0.466236	0.210077	0.256158	0.0219548	0.136385
cg25424250	11	71421380	NA	NA	0.40201	0.295754	0.106256	0.0088814	0.0840381
cg20179907	11	72336908	PDE2A	NA	0.410428	0.250704	0.159724	0.0499893	0.210789
cg17472111	11	75287721	NA	NA	0.439671	0.25936	0.180311	0.0137351	0.106037
cg11546709	11	76492260	NA	chr11:76494416-76495672	0.67854	0.298325	0.380216	0.00587477	0.0677226
cg15861102	11	77236518	NA	NA	0.543116	0.281702	0.261414	0.0428442	0.19431
cg15243034	11	77907656	USP35	chr11:77907211-77908088	0.587987	0.253717	0.33427	0.00383408	0.0544879
cg15042801	11	89448414	TRIM77	NA	0.509568	0.295227	0.214341	0.0398219	0.187019
cg05407200	11	93586725	NA	chr11:93583374-93583717	0.670701	0.294748	0.375953	0.0300027	0.160885
cg12370174	11	95824265	MAML2	NA	0.578926	0.16099	0.417936	0.0344456	0.173158
cg13775050	11	104916075	CARD16;CASP1	NA	0.749583	0.279201	0.470382	0.0108446	0.0934263
cg19964761	11	111126790	C11orf53	NA	0.605701	0.280602	0.325099	0.0129427	0.102727
cg23091777	11	111154754	C11orf53	NA	0.643446	0.250283	0.393163	0.0170407	0.11889
cg06212582	11	112163357	NA	chr11:112160815-112161201	0.764428	0.273866	0.490561	0.00226409	0.0416306
cg22737478	11	113248723	NA	NA	0.562001	0.248075	0.313926	0.0205298	0.131388
cg18009621	11	114129200	NA	NA	0.516365	0.286767	0.229598	0.0269258	0.151925
cg15727249	11	116693415	APOA4	chr11:116691949-116692360	0.427468	0.270952	0.156517	0.0237082	0.141935
cg01124546	11	117515332	DSCAML1	NA	0.444372	0.279352	0.16502	0.0279151	0.154834
cg17186803	11	118023038	SCN4B	chr11:118023352-118024194	0.484194	0.26787	0.216324	0.0402362	0.188022
cg25076325	11	118135407	MPZL2	NA	0.606003	0.280094	0.325909	0.0404234	0.188423
cg25356935	11	119056076	PDZD3	NA	0.420971	0.235698	0.185273	0.00623115	0.0698427
cg03356778	11	120110544	POU2F3	chr11:120110497-120110719	0.455166	0.292795	0.162371	0.0145713	0.109414
cg03252499	11	124324477	NA	NA	0.585043	0.198697	0.386346	0.00123582	0.0306977
cg10313947	11	124622815	VSIG2	NA	0.471485	0.245788	0.225697	0.0111621	0.0948027
cg02940147	11	124747263	ROBO3	chr11:124745909-124746773	0.75848	0.204764	0.553716	0.000705237	0.0232027
cg11537406	11	124932624	SLC37A2	chr11:124932730-124933657	0.519369	0.272325	0.247045	0.0168287	0.118095
cg24859617	11	125656966	PATE3	NA	0.541903	0.283956	0.257947	0.0384765	0.183679
cg13956924	11	126222227	NA	chr11:126225355-126226073	0.577611	0.294988	0.282623	0.0479407	0.206187
cg23487517	11	128058627	NA	NA	0.544038	0.270552	0.273486	0.00243756	0.0431564
cg21198219	11	128558454	NA	chr11:128560103-128560537	0.497054	0.272915	0.224139	0.0403084	0.188167
cg24908198	11	128812992	TP53AIP1	NA	0.496441	0.235193	0.261248	0.0363211	0.178253
cg26812411	11	129150282	NA	chr11:129148497-129149917	0.485933	0.265728	0.220205	0.0330672	0.169401
cg08084339	11	131122594	NA	NA	0.540704	0.275489	0.265214	0.0251451	0.14648
cg01803766	11	131561541	NTM	chr11:131560937-131561613	0.512799	0.146138	0.366661	0.00945419	0.0870365
cg08080489	11	132526947	OPCML	NA	0.518078	0.256353	0.261725	0.0323576	0.16749
cg17242596	11	132527296	OPCML	NA	0.530509	0.244867	0.285643	0.0238846	0.142483
cg15618210	11	132816803	OPCML	chr11:132812662-132813075	0.43683	0.208826	0.228004	0.0215237	0.13485
cg24053664	11	134200722	GLB1L2	chr11:134201784-134202407	0.502596	0.267842	0.234754	0.00724177	0.0755827
cg17142020	11	134341208	NA	NA	0.493561	0.244054	0.249507	0.0486357	0.20775
cg16399745	12	6604039	NCAPD2	chr12:6602360-6602586	0.502235	0.258143	0.244092	0.0422426	0.192882
cg22205501	12	7864047	DPPA3	NA	0.440162	0.193294	0.246867	0.0328057	0.168733
cg15737177	12	8717467	NA	NA	0.585785	0.225904	0.359881	0.0445414	0.198299
cg13661350	12	11461798	PRB4	NA	0.683062	0.224875	0.458187	0.00051674	0.0200191
cg24921858	12	12223989	BCL2L14	NA	0.641903	0.285197	0.356705	0.00727983	0.0757829
cg10829024	12	27762969	PPFIBP1	NA	0.826411	0.294343	0.532068	2.47492e-07	0.000514952
cg13679842	12	29090040	NA	NA	0.661506	0.165423	0.496082	0.0200688	0.129695
cg25155766	12	34317569	NA	chr12:34319681-34319984	0.427434	0.270428	0.157006	0.020936	0.132796
cg22538757	12	34755126	NA	NA	0.411419	0.136876	0.274543	0.0131975	0.103851
cg22665096	12	42102842	NA	NA	0.545461	0.295666	0.249794	0.0254868	0.147579
cg19274618	12	50240958	NA	chr12:50236638-50236975	0.593704	0.268954	0.32475	0.00306826	0.0487045
cg16424082	12	51323740	METTL7A	NA	0.507831	0.239355	0.268476	0.0413845	0.190795
cg05124918	12	52473462	NA	chr12:52473350-52474178	0.536038	0.140866	0.395173	0.0242105	0.143561
cg11510999	12	53591490	ITGB7	chr12:53591254-53591767	0.552498	0.251133	0.301365	0.00697012	0.0740458
cg06157435	12	54105467	CALCOCO1	NA	0.793529	0.224193	0.569336	4.73365e-05	0.00621519
cg13396068	12	55041379	DCD	NA	0.489233	0.284611	0.204622	0.010685	0.0926919
cg25372195	12	55042293	DCD	NA	0.403621	0.288778	0.114844	0.041192	0.190316
cg13883672	12	55247863	MUCL1	NA	0.580797	0.222638	0.358159	0.00499168	0.0623003
cg26442740	12	55613318	OR10A7	NA	0.471009	0.265351	0.205658	0.0229259	0.139436
cg24773560	12	56732723	IL23A	NA	0.476044	0.255435	0.22061	0.0168225	0.118081
cg05835276	12	57619364	NXPH4	chr12:57618769-57619402	0.552499	0.21827	0.334229	0.00380555	0.0542502
cg06631310	12	58013324	SLC26A10	chr12:58013171-58013652	0.487987	0.10939	0.378597	0.00721261	0.0754407
cg11195363	12	61915276	NA	NA	0.43682	0.221602	0.215218	0.0207217	0.132055
cg11226252	12	64324554	SRGAP1	NA	0.675684	0.192243	0.483441	0.034525	0.173379
cg11125883	12	68729045	NA	chr12:68725847-68726475	0.682939	0.272775	0.410164	0.0205103	0.131316
cg09175834	12	78225315	NAV3	NA	0.522679	0.247452	0.275227	0.0225401	0.138258
cg13479215	12	83231401	TMTC2	NA	0.658326	0.250872	0.407454	0.0140141	0.107204
cg02765731	12	83436797	TMTC2	NA	0.471042	0.279392	0.19165	0.0386949	0.184188
cg00412294	12	97300582	NEDD1	chr12:97300802-97301287	0.429713	0.169735	0.259978	0.0309031	0.163326
cg03501666	12	99264415	ANKS1B	NA	0.46466	0.267076	0.197585	0.00807432	0.0798996
cg25401219	12	100247193	ANKS1B	NA	0.500136	0.298363	0.201773	0.0137615	0.106159
cg09667806	12	101868351	NA	NA	0.554648	0.280228	0.27442	0.00331245	0.0505719
cg20681948	12	103342297	NA	chr12:103344398-103344640	0.509594	0.206832	0.302762	0.00987406	0.0890237
cg25714326	12	104405183	GLT8D2	NA	0.551571	0.198677	0.352894	0.0339733	0.171822
cg18037826	12	109273835	DAO	NA	0.741918	0.194497	0.547422	0.0013699	0.0323415
cg08726598	12	110488701	C12orf76	chr12:110486083-110486574	0.443456	0.281876	0.16158	0.00754672	0.0772467
cg08752433	12	111016566	PPTC7	chr12:111020507-111021192	0.581195	0.180932	0.400263	0.0198069	0.128773
cg19862427	12	111358545	MYL2	NA	0.498407	0.276427	0.22198	0.010124	0.0900787
cg13300744	12	111536664	CUX2	NA	0.487291	0.249664	0.237627	0.0210861	0.133296
cg16890739	12	113574368	RASAL1	chr12:113572977-113573758	0.55368	0.260186	0.293495	0.00118515	0.0300417
cg21528718	12	114073967	NA	NA	0.469223	0.178881	0.290342	0.0122142	0.0996137
cg23342718	12	115135576	NA	chr12:115135925-115136350	0.626351	0.242102	0.384249	0.018361	0.12379
cg21747005	12	116598981	MED13L	NA	0.639781	0.290356	0.349424	0.00137643	0.0324253
cg21441555	12	117579332	NA	NA	0.459929	0.298664	0.161265	0.0352246	0.175352
cg12504696	12	119776178	CCDC60	chr12:119772353-119772594	0.613075	0.291418	0.321657	0.0230717	0.139919
cg27168573	12	120700929	PXN	chr12:120702976-120703541	0.483073	0.0795468	0.403526	0.0268471	0.151682
cg10552903	12	122458940	BCL7A	NA	0.682816	0.299935	0.38288	0.000489096	0.019458
cg09789874	12	125262045	NA	NA	0.587361	0.221161	0.3662	0.0301466	0.161331
cg03611241	12	125816261	TMEM132B	chr12:125815555-125815817	0.41901	0.263868	0.155143	0.0145545	0.10934
cg22347967	12	128241974	NA	chr12:128245592-128245836	0.454038	0.16379	0.290247	0.000887962	0.02604
cg03846249	12	130621750	NA	chr12:130623142-130623492	0.625861	0.272441	0.35342	0.0138142	0.106348
cg05684715	12	130641648	NA	chr12:130645327-130648988	0.482208	0.290118	0.19209	0.0219274	0.136296
cg18190417	12	130683439	NA	NA	0.448543	0.283917	0.164626	0.0292036	0.158555
cg12901574	12	130931970	RIMBP2	chr12:130935712-130935963	0.774403	0.246396	0.528007	0.000495919	0.0195713
cg19014368	12	131197049	NA	chr12:131199824-131200157	0.683486	0.227344	0.456142	0.000285337	0.0148795
cg16499834	12	131355834	RAN	chr12:131356094-131357228	0.709576	0.259485	0.450091	0.000213309	0.0128889
cg16608087	12	132987128	NA	chr12:132990777-132990987	0.420788	0.279734	0.141054	0.0157036	0.113778
cg21435101	12	133021135	NA	chr12:133022649-133022863	0.703364	0.215381	0.487983	0.000482415	0.0193173
cg26621607	12	133180238	NA	chr12:133179886-133180351	0.56359	0.280778	0.282812	0.0159795	0.114845
cg19358373	12	133414571	NA	chr12:133412394-133413170	0.422712	0.115938	0.306774	7.94841e-06	0.00272847
cg25248569	13	19296310	NA	chr13:19299583-19299821	0.437494	0.181387	0.256107	0.00212336	0.0402892
cg26015681	13	22329773	NA	NA	0.417222	0.24593	0.171292	0.00446943	0.0588028
cg26087651	13	22836354	NA	NA	0.522452	0.184874	0.337577	0.0343737	0.172982
cg14395298	13	23412250	NA	chr13:23412207-23412623	0.599701	0.079077	0.520624	0.00108458	0.0287159
cg00748494	13	23412343	NA	chr13:23412207-23412623	0.538681	0.178631	0.36005	0.00713591	0.075031
cg14089267	13	23412409	NA	chr13:23412207-23412623	0.526666	0.107619	0.419046	0.00788403	0.0789606
cg24702360	13	23412622	NA	chr13:23412207-23412623	0.599862	0.14894	0.450922	0.00216827	0.0406932
cg25199372	13	24650209	NA	NA	0.489798	0.195891	0.293908	0.0061742	0.0695075
cg03649288	13	25506383	LOC646405	chr13:25506113-25506341	0.505554	0.235986	0.269568	0.0341938	0.172473
cg01199952	13	25591486	NA	chr13:25592046-25593108	0.43754	0.279441	0.1581	0.0145318	0.109264
cg15978017	13	29042758	FLT1	NA	0.556066	0.275166	0.280899	0.031223	0.164222
cg01034396	13	37494802	SMAD9	chr13:37493896-37494752	0.473413	0.277092	0.19632	0.0164075	0.116512
cg02101876	13	40765110	NA	NA	0.632611	0.240694	0.391917	0.0173796	0.120102
cg22955140	13	44604007	LOC121838	NA	0.587992	0.167419	0.420573	0.029402	0.159147
cg15562212	13	50463192	LOC220429	NA	0.434419	0.250643	0.183777	0.0204076	0.130939
cg21518287	13	51744561	NA	NA	0.559443	0.233518	0.325925	0.0011278	0.0292729
cg04786592	13	52375776	DHRS12	chr13:52377821-52378573	0.529117	0.295839	0.233279	0.0424419	0.193343
cg24470332	13	54875232	NA	NA	0.453544	0.221555	0.231989	0.00314752	0.0493113
cg18485530	13	59547037	NA	NA	0.41634	0.179325	0.237015	0.0447453	0.198752
cg03593908	13	60842299	NA	NA	0.40582	0.195392	0.210428	0.0113495	0.0956583
cg01860944	13	61455634	NA	NA	0.467851	0.219209	0.248641	0.0314334	0.164843
cg26341086	13	61780664	NA	NA	0.518258	0.273034	0.245224	0.00021004	0.0127706
cg19868495	13	61995249	NA	NA	0.440598	0.264215	0.176383	0.0454775	0.200428
cg24152818	13	72259543	DACH1	NA	0.459688	0.182824	0.276864	0.00825736	0.0808709
cg23513591	13	81229232	NA	chr13:81229047-81229445	0.725812	0.288997	0.436815	0.000335577	0.016122
cg18989499	13	96708764	NA	chr13:96705229-96705909	0.769068	0.245638	0.523431	0.000191568	0.0122121
cg17345620	13	97640663	OXGR1	NA	0.549477	0.264165	0.285313	0.0222916	0.13747
cg11502555	13	100627341	NA	chr13:100620241-100624348	0.45441	0.259314	0.195096	0.0275239	0.153714
cg08813349	13	100630430	NA	chr13:100631752-100635526	0.486626	0.265747	0.220879	0.045582	0.200615
cg15488636	13	101860449	NALCN	NA	0.529855	0.170317	0.359537	3.4409e-05	0.00540663
cg05784856	13	103821459	NA	NA	0.75081	0.167741	0.583069	1.02117e-06	0.000982881
cg19004775	13	106063150	NA	NA	0.498133	0.220103	0.27803	0.0132512	0.104068
cg23026106	13	108470099	FAM155A	NA	0.537918	0.236372	0.301546	0.00236074	0.0425178
cg07743730	13	108817948	NA	NA	0.43876	0.174039	0.26472	0.0335935	0.170779
cg13647831	13	111720013	NA	chr13:111719704-111720014	0.483583	0.0542537	0.429329	0.000395221	0.0175208
cg14952266	13	112191215	NA	NA	0.429307	0.189105	0.240202	0.030565	0.162441
cg17070064	13	112554681	NA	NA	0.434344	0.206718	0.227626	0.0457448	0.200994
cg01125141	13	112612375	NA	chr13:112610658-112611433	0.457314	0.23569	0.221624	0.0375323	0.181264
cg01477326	13	112626684	NA	chr13:112627428-112627642	0.545297	0.259719	0.285579	0.0282337	0.155728
cg24820672	13	112984728	NA	chr13:112984966-112985733	0.657164	0.263487	0.393677	0.0316324	0.165434
cg19535358	13	113121733	NA	chr13:113121629-113121864	0.520851	0.24632	0.274531	0.0439329	0.196862
cg25137436	13	113299913	C13orf35	chr13:113303306-113303540	0.897053	0.286296	0.610757	2.41202e-07	0.000514952
cg05669497	13	113655468	MCF2L	chr13:113656116-113656379	0.508037	0.189059	0.318978	0.00218757	0.0408743
cg06354455	13	114054873	NA	chr13:114056100-114056577	0.786929	0.269765	0.517165	0.00445225	0.0586987
cg21107044	13	114800796	RASA3	chr13:114803616-114803852	0.522211	0.287411	0.2348	0.0144305	0.108861
cg12667002	13	114812302	RASA3	chr13:114813942-114814457	0.519062	0.239446	0.279615	0.0448209	0.198918
cg27086157	13	114872606	RASA3	chr13:114875198-114875418	0.542292	0.257367	0.284925	0.0454673	0.200397
cg24728005	14	21358233	RNASE3	NA	0.583898	0.261785	0.322113	0.0168436	0.118145
cg18473335	14	24540174	CPNE6	NA	0.492718	0.263472	0.229246	0.0437286	0.196345
cg16425038	14	24641194	REC8	chr14:24641053-24642220	0.537308	0.213854	0.323454	0.0168255	0.118086
cg19811786	14	35097431	SNX6	chr14:35098694-35099478	0.734748	0.203325	0.531423	5.23296e-07	0.000719083
cg13643452	14	38725650	CLEC14A	chr14:38724254-38725537	0.489551	0.293901	0.19565	0.0235013	0.141361
cg14118997	14	39308881	NA	NA	0.408005	0.219495	0.188509	0.0421359	0.192614
cg01097663	14	42300132	LRFN5	NA	0.537369	0.282353	0.255016	0.0228841	0.1393
cg09863266	14	51125203	SAV1	NA	0.543407	0.0489525	0.494455	0.0162152	0.115789
cg09359810	14	52048421	FRMD6	NA	0.702898	0.273691	0.429207	0.0392844	0.18572
cg12168066	14	53464814	NA	NA	0.580682	0.250917	0.329766	0.0359805	0.177386
cg11747104	14	59760772	DAAM1	NA	0.521253	0.269579	0.251674	0.0142319	0.108083
cg18906360	14	60633047	DHRS7	chr14:60631740-60632254	0.675905	0.209281	0.466623	0.00994243	0.0893089
cg20326674	14	63179119	KCNH5	NA	0.460519	0.189511	0.271009	0.017054	0.118939
cg25609301	14	63508497	KCNH5	chr14:63512022-63512996	0.56518	0.252748	0.312431	0.0488038	0.208147
cg13711424	14	65017091	C14orf50	chr14:65016516-65016909	0.624343	0.172206	0.452137	0.00883519	0.0837723
cg19641841	14	65068527	NA	chr14:65068368-65068668	0.404918	0.210713	0.194204	0.0351086	0.175017
cg13697735	14	65172103	PLEKHG3	chr14:65170876-65172007	0.423234	0.043495	0.379739	5.97433e-05	0.00688273
cg09313766	14	65273621	SPTB	NA	0.585071	0.21436	0.370711	0.0198001	0.128756
cg08234878	14	73737095	PAPLN	NA	0.466538	0.196772	0.269766	0.0326807	0.168439
cg18459040	14	75478802	NA	NA	0.520827	0.243101	0.277726	0.0365585	0.178821
cg02261637	14	75728331	NA	chr14:75725748-75726029	0.584483	0.218171	0.366313	3.82675e-08	0.000228851
cg18459339	14	79782326	NRXN3	NA	0.471923	0.235276	0.236647	0.0344972	0.173303
cg08186935	14	79844568	NRXN3	NA	0.537088	0.268632	0.268456	0.0277045	0.154218
cg12205669	14	82086140	NA	NA	0.463366	0.189558	0.273807	0.0083417	0.0812865
cg14987354	14	84558093	NA	NA	0.429482	0.226658	0.202824	0.00571823	0.0668064
cg16533315	14	87621970	NA	NA	0.481332	0.209185	0.272148	0.00244095	0.0431776
cg26365847	14	90921585	NA	NA	0.646506	0.182494	0.464013	0.021007	0.133018
cg07056155	14	90921668	NA	NA	0.614884	0.270101	0.344783	0.048948	0.208461
cg00917847	14	95047591	SERPINA5	NA	0.449279	0.192635	0.256643	0.00946537	0.0870977
cg26937778	14	96562667	NA	NA	0.588145	0.258953	0.329192	0.0407857	0.189347
cg14881305	14	96571554	NA	NA	0.437276	0.221794	0.215483	0.0403259	0.188219
cg18885766	14	100012203	CCDC85C	NA	0.428569	0.19021	0.23836	0.00101719	0.0278308
cg14245102	14	101292967	MEG3	chr14:101292863-101293101	0.4288	0.285105	0.143695	0.0365651	0.178834
cg19757573	14	101506246	MIR376A2;MIR654;MIR376A1;MIR376B;MIR300	NA	0.624664	0.240971	0.383693	0.000771895	0.0242539
cg12972290	14	101595506	NA	NA	0.50793	0.281799	0.226131	0.0131199	0.10351
cg01672129	14	103011800	NA	chr14:103010784-103011625	0.44392	0.251867	0.192053	0.00745457	0.0767502
cg11097968	14	103012188	NA	chr14:103010784-103011625	0.49462	0.273754	0.220867	0.0187931	0.125285
cg03575765	14	103551944	NA	chr14:103550445-103550919	0.484744	0.2671	0.217644	0.0482638	0.206904
cg04904561	14	104394831	TDRD9	chr14:104394529-104395234	0.460085	0.224878	0.235207	0.00884365	0.0838243
cg18359618	14	104648508	NA	chr14:104644800-104645074	0.404681	0.255392	0.149289	0.0255348	0.147701
cg05038469	14	104686119	NA	chr14:104687157-104687375	0.423244	0.055021	0.368223	0.000152448	0.0108991
cg23385732	14	104688607	NA	chr14:104690039-104690274	0.568526	0.27393	0.294596	0.0173656	0.120061
cg07163389	14	104837363	NA	NA	0.452866	0.273819	0.179046	0.0478424	0.205967
cg18103830	14	104854790	NA	NA	0.561337	0.161773	0.399564	0.0111273	0.0946563
cg04191306	14	104854974	NA	NA	0.564025	0.282255	0.28177	0.0391839	0.185475
cg00497078	14	105045187	C14orf180	chr14:105041307-105041561	0.520775	0.233798	0.286977	0.0181571	0.123059
cg09922188	14	105089124	NA	NA	0.547342	0.248917	0.298426	5.13835e-06	0.00224087
cg20968821	14	105522684	GPR132	NA	0.45225	0.287796	0.164455	0.000149481	0.0107946
cg18681014	14	105660876	NA	chr14:105662777-105663403	0.521595	0.242552	0.279043	0.0422502	0.192902
cg20064422	14	105878314	NA	chr14:105877371-105878152	0.428584	0.248721	0.179862	0.033932	0.171714
cg07458849	14	106004607	NA	NA	0.740136	0.256291	0.483845	0.00712552	0.074965
cg25409809	15	22920168	CYFIP1	NA	0.52351	0.2612	0.262309	0.036086	0.177663
cg10073842	15	23894198	MAGEL2	NA	0.520812	0.19589	0.324922	0.000357618	0.01658
cg11152012	15	25196084	SNRPN	chr15:25200035-25201054	0.492689	0.206708	0.285981	0.00104312	0.0282117
cg22159025	15	25201020	SNURF;SNRPN	chr15:25200035-25201054	0.459813	0.249518	0.210295	0.00330308	0.0504822
cg15531450	15	26047499	ATP10A	NA	0.443127	0.299828	0.1433	0.015351	0.112378
cg22724167	15	27784588	NA	chr15:27786718-27787060	0.486279	0.269599	0.21668	0.0222137	0.13723
cg13569101	15	28253110	OCA2	chr15:28248569-28249166	0.498684	0.274986	0.223698	0.00900448	0.0846388
cg10644148	15	31471263	NA	NA	0.454631	0.24664	0.207991	0.0415006	0.191096
cg05887421	15	35839041	ATPBD4	chr15:35838126-35838515	0.502446	0.297634	0.204812	0.00863025	0.0827563
cg26896771	15	37180782	NA	chr15:37179516-37179782	0.501189	0.213893	0.287296	0.00218394	0.0408495
cg20918218	15	40509703	BUB1B;PAK6	NA	0.411243	0.134322	0.276921	0.0311052	0.163897
cg05447023	15	40531952	PAK6	chr15:40531244-40531589	0.430702	0.296927	0.133775	0.0428749	0.194383
cg20058542	15	40860968	RPUSD2	chr15:40861411-40862115	0.636555	0.288255	0.3483	4.95914e-05	0.00631957
cg02630829	15	43782475	TP53BP1	chr15:43785243-43785490	0.437127	0.286693	0.150434	0.00246056	0.0433721
cg13369554	15	44038386	PDIA3;CATSPER2P1	chr15:44038504-44039122	0.45575	0.272538	0.183212	0.00226786	0.0416752
cg00093643	15	44579510	CASC4	chr15:44580804-44581543	0.533939	0.193499	0.34044	0.0378856	0.182185
cg27073142	15	45314933	SORD	chr15:45315201-45315543	0.40391	0.187706	0.216204	0.0329051	0.168972
cg25744017	15	52819324	MYO5A	chr15:52820333-52821639	0.45896	0.228291	0.230669	2.87812e-05	0.00493029
cg22825220	15	54582445	UNC13C	NA	0.500397	0.290843	0.209554	0.0414112	0.190855
cg05907649	15	56519080	RFX7	NA	0.631721	0.286393	0.345328	0.025163	0.146544
cg27206295	15	60618474	NA	NA	0.555562	0.247674	0.307888	0.000268739	0.0144151
cg19979590	15	63011250	TLN2	NA	0.685319	0.291336	0.393983	0.0321298	0.166912
cg24483493	15	63333476	TPM1	chr15:63334233-63336063	0.580426	0.125271	0.455155	0.0257677	0.148442
cg17918937	15	64992780	OAZ2	chr15:64995202-64995696	0.508531	0.26041	0.248122	0.0487637	0.208052
cg03341413	15	68125566	LBXCOR1	chr15:68126022-68126569	0.643866	0.285489	0.358377	0.0128219	0.10222
cg10432083	15	68155737	NA	chr15:68155872-68156125	0.431391	0.108929	0.322462	0.021952	0.136384
cg19185637	15	68722383	ITGA11	chr15:68723367-68724691	0.531054	0.274583	0.25647	0.0482169	0.20679
cg07229001	15	70897224	NA	NA	0.445621	0.206928	0.238693	0.0177096	0.121312
cg10040866	15	72690640	TMEM202	NA	0.487062	0.253574	0.233488	0.0290252	0.158041
cg22843146	15	74033803	C15orf59	NA	0.402171	0.292001	0.11017	0.00622652	0.0698105
cg16900255	15	74037743	C15orf59	NA	0.79121	0.295796	0.495414	0.000577322	0.0210928
cg16587909	15	76031591	DNM1P35	chr15:76030564-76031664	0.541892	0.240995	0.300897	0.0146925	0.109865
cg24795825	15	79164541	MORF4L1	chr15:79165102-79166057	0.452019	0.18107	0.270949	0.0241044	0.143212
cg27449200	15	80938098	NA	NA	0.582318	0.257473	0.324845	0.0206332	0.131767
cg17453840	15	83317526	CPEB1	chr15:83315116-83317541	0.610327	0.245828	0.364499	0.00608284	0.0689793
cg04579183	15	88119834	NCRNA00052	NA	0.760261	0.276452	0.483809	0.0313077	0.164453
cg09160955	15	89154092	MIR7-2	NA	0.448654	0.29028	0.158374	0.011314	0.0955083
cg21576154	15	90437891	AP3S2	chr15:90437025-90437602	0.453332	0.158428	0.294905	0.0135048	0.105099
cg08061463	15	90789198	NA	chr15:90792559-90792929	0.428423	0.261258	0.167165	0.032885	0.168927
cg27070951	15	92532867	SLCO3A1	NA	0.496799	0.255084	0.241715	0.0404042	0.188384
cg15546638	15	93277793	NA	NA	0.630766	0.173301	0.457465	0.0016241	0.0352362
cg05128056	15	100911974	NA	chr15:100913438-100914022	0.890318	0.236125	0.654193	3.52902e-07	0.000595992
cg19997662	15	101784653	CHSY1	NA	0.722548	0.248617	0.473931	0.0308414	0.16318
cg17794524	15	101787472	CHSY1	chr15:101791151-101792714	0.470005	0.0833371	0.386668	0.0373778	0.180873
cg04911050	16	677664	RAB40C	chr16:677367-678128	0.406865	0.116588	0.290276	0.0242386	0.143653
cg26465602	16	1098847	NA	chr16:1098522-1098875	0.583165	0.210217	0.372948	0.008581	0.0825204
cg05028929	16	1138797	C1QTNF8	chr16:1139732-1139937	0.640415	0.185607	0.454808	0.00586185	0.0676473
cg09238049	16	1205018	CACNA1H	chr16:1202414-1204624	0.431231	0.179034	0.252197	0.0401584	0.187859
cg08190844	16	2526203	TBC1D24	chr16:2521086-2525929	0.592111	0.240369	0.351742	0.0358539	0.177058
cg03507326	16	2801952	SRRM2;LOC100128788	chr16:2801913-2803409	0.457643	0.173751	0.283892	0.00879589	0.0836062
cg27561907	16	2848830	TESSP1	chr16:2848426-2849145	0.548232	0.29211	0.256122	0.0480259	0.206369
cg01594685	16	3115053	IL32	NA	0.472733	0.138688	0.334045	0.0336961	0.171029
cg08978665	16	3115707	IL32	NA	0.628675	0.271919	0.356756	0.0145988	0.109518
cg03589920	16	3153315	NA	chr16:3156249-3156889	0.631084	0.268177	0.362907	0.00503168	0.0625627
cg27203983	16	3265396	OR1F2P	NA	0.429806	0.107434	0.322372	0.0451341	0.199593
cg08521777	16	3550080	CLUAP1	chr16:3550108-3550346	0.52207	0.222496	0.299574	0.0487301	0.207975
cg05991492	16	3988700	NA	chr16:3989006-3989348	0.582482	0.298789	0.283693	0.0424052	0.193254
cg01352090	16	4103533	ADCY9	NA	0.553535	0.293793	0.259741	0.00857531	0.0824974
cg03543448	16	4384967	GLIS2	NA	0.893964	0.226356	0.667608	0.00157818	0.0347293
cg10270293	16	4654666	NA	NA	0.600729	0.0708718	0.529857	0.00487051	0.0615121
cg06833564	16	4665307	FAM100A	chr16:4664006-4666782	0.650493	0.298747	0.351747	0.00508486	0.0628697
cg01577083	16	5486268	NA	NA	0.484088	0.298335	0.185752	0.0231229	0.14008
cg01680674	16	6256201	A2BP1	NA	0.554723	0.269639	0.285084	0.0288878	0.157638
cg02270412	16	13001612	SHISA9	chr16:12994574-12997690	0.45746	0.284846	0.172615	0.00370125	0.0534779
cg10111352	16	16082095	ABCC1	NA	0.463863	0.287705	0.176158	0.0390672	0.185167
cg05152300	16	17458534	XYLT1	NA	0.541951	0.210331	0.33162	0.0298884	0.160574
cg03794213	16	22220727	EEF2K	chr16:22217299-22218090	0.400116	0.188637	0.211479	0.0489557	0.208477
cg06315598	16	22692462	NA	NA	0.497162	0.279976	0.217186	0.0359167	0.177239
cg03592051	16	27899678	GSG1L	NA	0.502986	0.195089	0.307897	0.0179299	0.12218
cg10466221	16	28503997	CLN3	chr16:28502813-28503491	0.509181	0.22013	0.289051	5.99027e-05	0.00688631
cg03789791	16	29166049	NA	chr16:29169898-29170414	0.569577	0.291944	0.277633	0.00605634	0.0688295
cg09010156	16	29836211	MVP	NA	0.432006	0.0435444	0.388462	0.000682398	0.0228537
cg04502490	16	30429711	ZNF771	chr16:30428870-30429799	0.568568	0.293432	0.275136	0.0394794	0.186165
cg03991297	16	30429837	ZNF771	chr16:30428870-30429799	0.606908	0.250261	0.356646	0.0118022	0.0977448
cg04275947	16	31146682	PRSS8	NA	0.553709	0.28378	0.269929	0.0360822	0.177656
cg04701628	16	31492263	NA	chr16:31487152-31488967	0.569815	0.266458	0.303357	0.0307798	0.163034
cg08624915	16	31538718	AHSP	NA	0.731912	0.165516	0.566396	0.00561301	0.0661467
cg27442419	16	33945328	NA	chr16:33942605-33942876	0.71369	0.268732	0.444958	1.87088e-05	0.0040323
cg01725474	16	33959409	NA	chr16:33961237-33962487	0.7237	0.255352	0.468347	2.28844e-07	0.000498805
cg01806526	16	33963216	NA	chr16:33964362-33966423	0.530341	0.200861	0.329479	9.34719e-05	0.00866123
cg01447536	16	34264585	NA	NA	0.517052	0.280222	0.23683	0.0124259	0.100446
cg10113910	16	34579002	NA	NA	0.43997	0.220831	0.219139	0.0109732	0.0940048
cg03203197	16	34587120	NA	chr16:34586717-34587124	0.655681	0.228353	0.427328	0.00107887	0.0286675
cg26929163	16	34598029	LOC283914	NA	0.425951	0.237286	0.188664	0.0403738	0.188319
cg09919392	16	34809677	NA	chr16:34808455-34809874	0.47193	0.263384	0.208546	0.0414999	0.191094
cg07292235	16	48844170	NA	chr16:48844551-48845264	0.422149	0.206815	0.215335	0.0285931	0.156788
cg16662043	16	48846231	NA	chr16:48844551-48845264	0.545809	0.267453	0.278356	0.0166652	0.117471
cg06173978	16	50402162	BRD7	NA	0.407954	0.276057	0.131898	0.00216621	0.0406878
cg06351870	16	51193285	NA	chr16:51189800-51190260	0.417517	0.16732	0.250197	0.0351247	0.175071
cg26293512	16	58010433	TEPP	NA	0.499162	0.200574	0.298588	0.0103522	0.0910679
cg05544396	16	66959780	RRAD	chr16:66958733-66959655	0.412076	0.173253	0.238823	0.00902071	0.0847366
cg03213259	16	67189948	TRADD	chr16:67188613-67189652	0.468411	0.23722	0.231192	0.0356591	0.176556
cg09758204	16	67219193	EXOC3L;KIAA0895L	chr16:67217716-67219219	0.455394	0.229682	0.225712	0.047766	0.205795
cg09407223	16	67302039	SLC9A5	NA	0.567289	0.278202	0.289087	0.00353092	0.0522644
cg01756421	16	67918484	NRN1L	chr16:67918679-67918909	0.406102	0.266715	0.139388	0.0103037	0.0908631
cg09958192	16	67926607	PSKH1	chr16:67926918-67927696	0.538161	0.168547	0.369615	0.024021	0.142951
cg10356341	16	70380474	DDX19A	chr16:70380639-70380999	0.523179	0.289683	0.233496	0.000106622	0.00920716
cg08627569	16	75345770	CFDP1	NA	0.556888	0.149624	0.407264	0.0344923	0.173291
cg02295341	16	77709272	NA	NA	0.469316	0.188826	0.28049	0.0454233	0.200299
cg16651895	16	77910291	VAT1L	NA	0.407975	0.171771	0.236204	0.0094934	0.0872529
cg00664697	16	80061290	NA	NA	0.535157	0.219493	0.315664	0.0375188	0.181239
cg02730865	16	80972238	NA	NA	0.405399	0.0623114	0.343088	0.035434	0.175935
cg03096954	16	85347426	NA	NA	0.481355	0.166001	0.315355	0.0351521	0.175154
cg26720235	16	85879079	NA	chr16:85878939-85879146	0.487997	0.207032	0.280965	0.029788	0.160277
cg10520672	16	86018680	NA	NA	0.407826	0.181071	0.226755	0.0328731	0.168898
cg01684248	16	86536239	NA	chr16:86539118-86539486	0.419484	0.06853	0.350954	7.39529e-05	0.00762952
cg06222397	16	86953019	NA	NA	0.551411	0.266931	0.28448	0.0449171	0.199133
cg00104167	16	86953195	NA	NA	0.484313	0.158741	0.325572	0.0409309	0.189712
cg09109656	16	87250101	NA	chr16:87250097-87250745	0.400157	0.198355	0.201802	0.0239003	0.142538
cg02246800	16	87717961	JPH3	chr16:87719089-87719307	0.557833	0.246946	0.310887	0.0174776	0.120467
cg05277407	16	88184819	NA	chr16:88184856-88185101	0.557777	0.274009	0.283769	0.0429562	0.194564
cg05557991	16	89003641	CBFA2T3	chr16:89006334-89008600	0.412135	0.24456	0.167575	0.0418913	0.192056
cg05320533	16	89541815	ANKRD11	NA	0.432109	0.157544	0.274565	0.00473076	0.0606279
cg02899001	17	235416	NA	chr17:234438-236162	0.473833	0.100818	0.373015	0.00749127	0.0769415
cg23768572	17	791324	NXN	NA	0.52679	0.261594	0.265196	0.0357695	0.176863
cg17224892	17	1094496	NA	NA	0.458119	0.169106	0.289013	0.0480816	0.206482
cg05892146	17	3337184	OR1E2	NA	0.436676	0.268625	0.168051	0.014694	0.109867
cg05790038	17	3461143	TRPV3	NA	0.485509	0.195157	0.290353	0.0419637	0.192224
cg11475555	17	3461450	TRPV3	NA	0.487855	0.256655	0.2312	0.0131208	0.103511
cg09199598	17	3461480	TRPV3	NA	0.540166	0.26961	0.270556	0.0207317	0.132082
cg17189020	17	3851391	ATP2A3	chr17:3850714-3851133	0.901555	0.216085	0.68547	0.000160506	0.0111895
cg21066636	17	4675292	TM4SF5	NA	0.471873	0.269575	0.202298	0.0382893	0.18321
cg12219789	17	7227499	NEURL4	chr17:7227416-7227698	0.439273	0.228147	0.211127	0.0120673	0.0989504
cg15390413	17	7349197	CHRNB1	chr17:7348274-7348830	0.406233	0.192948	0.213285	0.0117843	0.0976508
cg06360527	17	7491548	SOX15	chr17:7492314-7492945	0.588456	0.267482	0.320973	0.0275238	0.153714
cg02087342	17	7579047	TP53	NA	0.56373	0.268115	0.295615	0.0106925	0.0927334
cg17003260	17	8907561	NA	chr17:8906236-8908080	0.404434	0.180989	0.223445	0.0288295	0.157487
cg13167465	17	9804605	RCVRN	chr17:9808067-9808339	0.427228	0.120726	0.306502	0.0250314	0.146124
cg19751754	17	15307261	NA	NA	0.538268	0.139638	0.398629	1.9376e-05	0.00409622
cg04195226	17	16158686	PIGL	NA	0.728692	0.280831	0.44786	0.0125906	0.101188
cg07099303	17	16305069	NA	NA	0.732902	0.277251	0.455651	2.69939e-05	0.00477765
cg26177311	17	17449166	PEMT	NA	0.67678	0.254413	0.422368	0.00702768	0.0743968
cg15696816	17	17713886	RAI1	chr17:17712911-17714456	0.54719	0.287372	0.259818	0.0108772	0.0935866
cg04585390	17	18918311	SLC5A10	chr17:18918268-18918568	0.549805	0.286565	0.263241	0.0304068	0.162032
cg13316720	17	25840984	KSR1	NA	0.452314	0.136278	0.316036	0.000892215	0.0260789
cg00085732	17	26800820	SLC13A2	NA	0.48734	0.284529	0.202812	0.00310261	0.0489476
cg09740598	17	26808425	SLC13A2	NA	0.57277	0.212247	0.360523	0.00571923	0.0668079
cg17976625	17	28705858	CPD	chr17:28705363-28706818	0.519081	0.226531	0.29255	0.0188224	0.125383
cg05892419	17	29764719	RAB11FIP4	NA	0.495023	0.292937	0.202085	0.0470357	0.204036
cg12193833	17	30244370	NA	chr17:30243859-30244564	0.532114	0.278598	0.253516	0.0230888	0.139965
cg27577554	17	30412142	NA	NA	0.430542	0.25533	0.175211	0.0196428	0.1282
cg01480708	17	30846118	MYO1D	chr17:30845903-30846702	0.571135	0.221246	0.34989	0.000151476	0.010859
cg09143318	17	32255976	ACCN1	NA	0.410423	0.215967	0.194456	0.024118	0.143253
cg25304405	17	32485152	ACCN1	chr17:32484007-32484280	0.442411	0.286746	0.155665	0.036749	0.179294
cg12612410	17	33148462	NA	NA	0.427319	0.251068	0.176251	0.0134275	0.104812
cg01689404	17	35423942	NA	NA	0.509599	0.182864	0.326735	0.0446638	0.198588
cg24211157	17	36829393	C17orf96	chr17:36829692-36831500	0.506363	0.10522	0.401144	0.000308347	0.0154287
cg10600889	17	37123767	FBXO47	NA	0.507576	0.176619	0.330958	0.0363621	0.178357
cg15592184	17	39334982	KRTAP4-2	NA	0.517826	0.108345	0.40948	0.0239681	0.142776
cg00582337	17	40274811	HSPB9;KAT2A	chr17:40274523-40275360	0.483604	0.246214	0.23739	0.00230849	0.0420559
cg03582285	17	40700314	NA	chr17:40700164-40700859	0.512928	0.250816	0.262112	0.0318975	0.166227
cg08230105	17	41692501	NA	NA	0.59195	0.245386	0.346564	0.0167085	0.117658
cg02622647	17	43578911	NA	NA	0.642936	0.181042	0.461894	0.0302314	0.16154
cg05186793	17	44235520	KIAA1267	NA	0.478618	0.101765	0.376854	0.0272725	0.153005
cg21780393	17	46618919	NA	chr17:46619087-46619314	0.599385	0.246442	0.352943	0.0407694	0.189306
cg11955385	17	46619088	NA	chr17:46619087-46619314	0.400783	0.123107	0.277675	0.0198401	0.12889
cg07077858	17	46620300	HOXB2	chr17:46620367-46621373	0.424019	0.148883	0.275135	0.0465881	0.202964
cg22807449	17	46622522	HOXB2	chr17:46620367-46621373	0.625826	0.193788	0.432038	0.00437988	0.0582048
cg02458062	17	46629678	HOXB3	chr17:46629553-46629816	0.55828	0.225769	0.332511	0.0315659	0.165215
cg03260240	17	46632965	HOXB3	chr17:46631800-46632212	0.428898	0.184296	0.244602	0.0220315	0.136627
cg24767968	17	46651945	HOXB3	chr17:46654053-46654369	0.556153	0.292012	0.26414	0.0205561	0.131497
cg25069354	17	46872871	TTLL6	NA	0.439736	0.198084	0.241651	0.0343825	0.172999
cg24540710	17	48262937	COL1A1	NA	0.483536	0.0924043	0.391132	0.0216749	0.135393
cg11993636	17	48263198	COL1A1	NA	0.527575	0.280262	0.247313	0.0494404	0.209565
cg19538115	17	48970893	NA	NA	0.589496	0.276575	0.312922	0.0448701	0.199056
cg06551697	17	56612362	NA	chr17:56609025-56609583	0.857235	0.205427	0.651808	1.13617e-05	0.0032395
cg24500145	17	67430018	MAP2K6	NA	0.688704	0.257425	0.431279	0.010963	0.0939621
cg17255712	17	70116185	SOX9	chr17:70116274-70119998	0.491519	0.272926	0.218593	0.026698	0.151249
cg10804726	17	72270433	DNAI2	chr17:72270301-72270512	0.442085	0.211802	0.230283	0.00722389	0.0754989
cg03659340	17	73555254	LLGL2	NA	0.504962	0.167106	0.337856	0.00445823	0.0587376
cg11241278	17	74023465	EVPL	NA	0.478659	0.273214	0.205446	0.0395505	0.186351
cg01385356	17	76837375	USP36	chr17:76836060-76837438	0.400923	0.113577	0.287346	0.0086378	0.0827882
cg03497477	17	77086532	HRNBP3	NA	0.41021	0.213948	0.196262	0.0198419	0.128898
cg14715697	17	77127487	HRNBP3	chr17:77127405-77127606	0.666475	0.248432	0.418043	0.00638268	0.0707498
cg01455398	17	77200481	HRNBP3	NA	0.496031	0.249273	0.246758	0.0114909	0.0962923
cg26211349	17	77404555	HRNBP3	NA	0.466622	0.259292	0.20733	0.028358	0.156077
cg08852894	17	77815779	NA	chr17:77812991-77819081	0.408864	0.186555	0.22231	0.0259794	0.149124
cg26287152	17	77923675	TBC1D16	chr17:77924080-77924423	0.833392	0.297463	0.535929	0.000353797	0.0165075
cg06856735	17	77952247	TBC1D16	chr17:77951845-77952291	0.563709	0.279876	0.283834	0.0406725	0.189062
cg16591659	17	78472290	NA	NA	0.529583	0.279443	0.25014	0.0196593	0.128257
cg20797905	17	78747227	RPTOR	NA	0.567763	0.198116	0.369646	0.0248897	0.145722
cg03871754	17	79320652	NA	chr17:79314962-79320653	0.403451	0.239832	0.16362	0.048264	0.206904
cg18423469	18	3726858	DLGAP1	chr18:3729123-3729406	0.536739	0.277328	0.259412	0.0343467	0.172925
cg16053677	18	9261071	ANKRD12	NA	0.610397	0.207016	0.403381	0.0268087	0.151587
cg00261099	18	14461159	NA	chr18:14458082-14459045	0.514629	0.293798	0.220832	0.00181639	0.0372223
cg26160150	18	15168615	NA	chr18:15165109-15165342	0.415644	0.270018	0.145626	0.0195564	0.127938
cg10690887	18	19285051	ABHD3	chr18:19284165-19285052	0.43794	0.241878	0.196062	0.0197223	0.128459
cg18719665	18	21572656	TTC39C	NA	0.525697	0.248884	0.276813	0.0312672	0.164357
cg17205313	18	21572748	TTC39C	NA	0.592253	0.271361	0.320892	0.0292413	0.158669
cg05662655	18	28682828	DSC2	chr18:28681320-28682455	0.618201	0.27298	0.345221	0.0464048	0.20252
cg14891195	18	30353000	KLHL14	chr18:30349690-30352302	0.466504	0.24107	0.225434	0.0170269	0.118832
cg15729307	18	34943727	BRUNOL4	NA	0.514769	0.285119	0.22965	0.0237263	0.141988
cg17589341	18	43304079	SLC14A1	NA	0.511018	0.191451	0.319567	0.0174907	0.12052
cg12377874	18	52495404	RAB27B	chr18:52495604-52496007	0.483465	0.168314	0.31515	0.0174032	0.120192
cg26938118	18	56059556	NEDD4L	NA	0.455669	0.28884	0.16683	0.032652	0.168372
cg05603258	18	56595821	ZNF532	NA	0.473932	0.186998	0.286935	0.0298456	0.160446
cg12366685	18	61604243	NA	chr18:61603400-61604244	0.527337	0.27567	0.251667	0.0310616	0.16378
cg06069685	18	61751615	C18orf20	NA	0.552661	0.299957	0.252704	0.00243153	0.0431211
cg21412355	18	72837386	NA	chr18:72837484-72837701	0.499304	0.233951	0.265353	0.0322484	0.167172
cg16619858	18	74175194	ZNF516	NA	0.569308	0.12542	0.443888	0.0125111	0.100828
cg14626483	18	74535991	ZNF236	chr18:74533809-74535905	0.588189	0.202279	0.385911	0.0103216	0.0909321
cg02468728	19	611107	HCN2	chr19:611291-611579	0.496159	0.145138	0.351021	0.0163126	0.116163
cg13539395	19	859507	CFD	chr19:860517-862123	0.438886	0.199942	0.238943	0.0197853	0.128701
cg12544243	19	1005641	GRIN3B	chr19:1007551-1012222	0.547631	0.186349	0.361282	0.0119371	0.0983607
cg21869609	19	2291613	LINGO3	chr19:2289895-2291904	0.407307	0.0229304	0.384377	0.0490251	0.208632
cg22553301	19	3839231	ZFR2	chr19:3838022-3838223	0.493026	0.249213	0.243812	0.0147296	0.109996
cg26585416	19	3969745	DAPK3	chr19:3970536-3970746	0.488641	0.248734	0.239907	0.00631498	0.0703333
cg21638625	19	4303817	TMIGD2;FSD1	chr19:4304542-4305122	0.497704	0.267471	0.230233	0.0251164	0.146398
cg03658699	19	4564376	NA	chr19:4566457-4566678	0.404107	0.251712	0.152395	0.00582249	0.0674271
cg09262666	19	5507452	NA	chr19:5507247-5507523	0.864626	0.230087	0.634539	8.32273e-05	0.00810608
cg09522532	19	5892111	NA	chr19:5892110-5892472	0.504426	0.0734458	0.43098	9.34741e-07	0.000955193
cg24121733	19	7953984	LRRC8E	chr19:7953280-7953708	0.628289	0.277807	0.350482	0.00662113	0.0721311
cg19708659	19	8407443	KANK3	chr19:8407674-8408338	0.435581	0.225668	0.209912	0.0204561	0.131141
cg17116170	19	9204418	OR1M1	chr19:9204246-9204490	0.494203	0.277599	0.216605	0.0467467	0.203359
cg21494776	19	10397780	ICAM4	chr19:10397603-10398703	0.433226	0.292089	0.141137	0.0279556	0.154943
cg12522311	19	13113893	NFIX	chr19:13112170-13112809	0.405522	0.289712	0.11581	0.00781414	0.0785718
cg14565903	19	14260591	LPHN1	chr19:14261764-14262307	0.51235	0.0810622	0.431288	0.041057	0.189998
cg12171675	19	15083795	SLC1A6	NA	0.578939	0.185809	0.393131	0.0245876	0.144773
cg18467189	19	15575612	RASAL3	NA	0.583783	0.212463	0.37132	0.029204	0.158555
cg12513379	19	15838397	OR10H2	chr19:15838996-15839277	0.465716	0.289536	0.17618	0.0479709	0.206269
cg20238171	19	17007526	CPAMD8	chr19:17007101-17008857	0.428397	0.176611	0.251786	0.0153696	0.112448
cg27309110	19	17942221	JAK3	chr19:17942061-17942567	0.472925	0.217804	0.255121	0.0157049	0.113784
cg13851870	19	18044132	CCDC124	chr19:18043480-18044143	0.851295	0.153395	0.6979	3.82733e-08	0.000228851
cg09405380	19	19730109	PBX4	chr19:19729127-19729814	0.44179	0.224745	0.217045	0.030274	0.161673
cg01545223	19	22801034	NA	chr19:22800692-22801041	0.593286	0.171877	0.421409	0.000167997	0.0114501
cg22340508	19	22891978	NA	chr19:22891846-22892071	0.416763	0.219399	0.197363	0.046494	0.202706
cg03317430	19	23250275	NA	chr19:23253315-23253551	0.479014	0.255819	0.223196	0.0158962	0.114536
cg01121554	19	23253797	NA	chr19:23253796-23254382	0.539768	0.188736	0.351032	9.24833e-05	0.00861505
cg16740744	19	30302030	CCNE1	chr19:30302295-30302510	0.548095	0.243324	0.304771	0.0263258	0.150142
cg26116551	19	30863260	ZNF536	chr19:30865683-30866490	0.431102	0.101806	0.329296	0.0261316	0.149567
cg23645261	19	30940563	ZNF536	chr19:30941853-30942181	0.568287	0.247471	0.320816	0.0146906	0.109856
cg26813693	19	32836297	ZNF507	chr19:32836353-32836840	0.552235	0.220267	0.331968	0.046882	0.203671
cg05467458	19	33361032	SLC7A9	NA	0.589448	0.273477	0.315971	0.0356327	0.176475
cg19366770	19	35713391	NA	chr19:35715623-35716120	0.404728	0.285661	0.119067	0.00818516	0.0804987
cg06123346	19	36054519	ATP4A	NA	0.438179	0.264546	0.173633	0.0487702	0.208069
cg08052629	19	38746615	PPP1R14A	chr19:38746638-38747379	0.408502	0.243956	0.164547	0.0479885	0.206296
cg08704562	19	38886789	SPRED3	chr19:38885233-38885505	0.552266	0.272343	0.279923	0.0494534	0.209601
cg21592262	19	39811073	NA	chr19:39810992-39811293	0.469123	0.229789	0.239334	0.00439078	0.0582876
cg19605788	19	40729386	CNTD2	chr19:40729087-40729430	0.545311	0.289224	0.256087	0.0205339	0.131408
cg21111256	19	41386507	CYP2A7	chr19:41386276-41386589	0.47565	0.0759179	0.399732	0.0322713	0.167247
cg26859042	19	41620458	CYP2F1	NA	0.473657	0.273505	0.200152	0.00583633	0.0674809
cg10645640	19	42189514	CEACAM7	NA	0.429214	0.250135	0.179079	0.0427857	0.194178
cg19822309	19	46181546	GIPR	chr19:46180162-46180769	0.599494	0.189385	0.410109	0.00143423	0.0330991
cg10862535	19	46526483	PGLYRP1	chr19:46526046-46526334	0.600364	0.246719	0.353645	0.0369976	0.179927
cg24136431	19	47016623	NA	chr19:47016848-47017118	0.696982	0.270405	0.426577	0.00766532	0.0778431
cg25570676	19	47975706	SLC8A2	NA	0.574615	0.253453	0.321163	0.00734769	0.0761699
cg09862733	19	49631106	PPFIA3	chr19:49631105-49631494	0.586737	0.275207	0.31153	0.0212593	0.133928
cg16749456	19	49699879	TRPM4	chr19:49699698-49700070	0.478061	0.226829	0.251232	0.0250707	0.146249
cg14325661	19	49699881	TRPM4	chr19:49699698-49700070	0.422004	0.235927	0.186077	0.0437919	0.196497
cg22525294	19	50249464	TSKS	chr19:50249492-50249894	0.482202	0.146293	0.335909	0.0264271	0.150425
cg08375658	19	51538653	KLK12	chr19:51535218-51535475	0.408262	0.213931	0.194332	0.0344172	0.173073
cg12013571	19	52006105	SIGLEC12	NA	0.493189	0.133242	0.359948	0.0107168	0.0928602
cg26713179	19	52772371	ZNF766	chr19:52772706-52773257	0.417833	0.242088	0.175745	0.0428411	0.194305
cg08160970	19	54180782	MIR515-1;MIR515-2	NA	0.421082	0.259525	0.161557	0.0159204	0.114617
cg09318158	19	54191610	MIR1283-1	NA	0.490504	0.193166	0.297337	0.00768703	0.0779759
cg02336334	19	54242243	MIR518A2	NA	0.432933	0.238294	0.194639	0.0147732	0.110163
cg15186488	19	54242528	MIR518A2	NA	0.499898	0.213424	0.286474	0.0124818	0.100705
cg27188827	19	56347847	NLRP4;NLRP11	NA	0.433158	0.264582	0.168576	0.0155818	0.113274
cg21561157	19	59065835	CHMP2A	chr19:59066151-59066662	0.547563	0.205656	0.341907	0.00045915	0.0188427
cg16092135	2	307058	NA	chr2:306675-307167	0.595821	0.297661	0.29816	0.00738842	0.0763703
cg05035470	2	1618060	NA	NA	0.691051	0.10368	0.587371	0.00377375	0.0540012
cg20144002	2	3201774	TSSC1	NA	0.565315	0.297119	0.268196	0.0167236	0.117701
cg16430428	2	3642847	COLEC11	chr2:3642547-3642751	0.423366	0.126041	0.297326	0.00105035	0.0282902
cg27472937	2	3683119	COLEC11	chr2:3683029-3683290	0.460366	0.160834	0.299532	0.0111472	0.0947396
cg08690159	2	3689565	COLEC11	chr2:3691320-3691652	0.538683	0.147772	0.390912	0.0128133	0.102191
cg14501281	2	10360265	NA	NA	0.611808	0.241063	0.370745	0.00212665	0.0403269
cg14865868	2	12856040	TRIB2	chr2:12856625-12859019	0.560268	0.272065	0.288204	0.0115218	0.0964383
cg01816186	2	15310191	NBAS	NA	0.67284	0.265135	0.407704	0.0109626	0.0939621
cg07488872	2	16955374	NA	NA	0.606201	0.270295	0.335906	0.0318777	0.166163
cg02591356	2	20442088	NA	NA	0.457658	0.178821	0.278837	0.0145478	0.109318
cg11716267	2	24367828	LOC375190	NA	0.405679	0.0240913	0.381588	0.0174496	0.120363
cg24425171	2	25391711	POMC	chr2:25391072-25391875	0.51562	0.137066	0.378554	0.0499797	0.210777
cg08030082	2	25391839	POMC	chr2:25391072-25391875	0.428773	0.201206	0.227568	0.0270731	0.152399
cg02295389	2	26037233	ASXL2	NA	0.797731	0.193405	0.604326	0.00174251	0.0364529
cg06112415	2	27342158	CGREF1	chr2:27341567-27341923	0.422278	0.232595	0.189683	0.00243258	0.0431325
cg05062694	2	27342324	CGREF1	chr2:27341567-27341923	0.831762	0.257366	0.574396	0.000258372	0.0141194
cg07197831	2	27503157	DNAJC5G	NA	0.646556	0.265564	0.380993	0.0190014	0.125957
cg25450113	2	32852292	TTC27	chr2:32853007-32853270	0.551968	0.236304	0.315663	1.13628e-05	0.0032395
cg20408276	2	38300586	CYP1B1	chr2:38301276-38304518	0.62966	0.207032	0.422628	0.0274548	0.153522
cg27428208	2	42229179	NA	NA	0.597019	0.240329	0.35669	0.00473832	0.0606738
cg07894334	2	46925333	SOCS5	chr2:46925898-46926969	0.557393	0.208924	0.348469	0.0313313	0.16451
cg06995408	2	48977089	LHCGR	NA	0.575765	0.0450029	0.530762	0.0142732	0.108238
cg26297203	2	52796128	NA	chr2:52798403-52800057	0.504094	0.279662	0.224432	0.00383803	0.0545001
cg20604286	2	58273438	VRK2	chr2:58273642-58274422	0.535794	0.236763	0.299031	0.0406447	0.188991
cg00543073	2	60773386	BCL11A	chr2:60776596-60778157	0.490197	0.223953	0.266244	0.00936364	0.0865667
cg06528559	2	63275509	LOC100132215	chr2:63274475-63279430	0.589871	0.233462	0.356409	0.000813376	0.0248857
cg22666373	2	63284768	NA	chr2:63285949-63287097	0.401471	0.26543	0.13604	0.0417003	0.191576
cg27457290	2	64246845	VPS54	chr2:64245934-64246893	0.41101	0.164587	0.246423	0.000366031	0.0168028
cg25432294	2	67282212	NA	NA	0.420632	0.145077	0.275555	0.0208326	0.132444
cg15702677	2	67442559	NA	NA	0.644196	0.265325	0.378871	0.00056381	0.0208588
cg19015611	2	71126446	VAX2	chr2:71126720-71129209	0.774846	0.191904	0.582942	0.00570769	0.0667589
cg14339650	2	71384571	NA	NA	0.550782	0.256207	0.294575	0.00676073	0.0729091
cg16116663	2	71421775	PAIP2B	NA	0.432063	0.252518	0.179545	0.000746665	0.0238386
cg01407254	2	71787808	DYSF	chr2:71787430-71787897	0.45078	0.196127	0.254653	0.0306083	0.16257
cg10821830	2	79823717	CTNNA2	NA	0.506516	0.285963	0.220553	0.0266797	0.151186
cg22128724	2	85402928	TCF7L1	NA	0.470868	0.132888	0.33798	0.0480892	0.206506
cg20627743	2	95523344	ANKRD20B	chr2:95522598-95524188	0.426131	0.275812	0.15032	0.00014948	0.0107946
cg18793806	2	95826087	ZNF514	chr2:95824802-95825721	0.405825	0.185377	0.220448	0.0307866	0.163049
cg06726490	2	97166001	NEURL3	chr2:97166208-97166660	0.551418	0.289971	0.261446	0.0310053	0.163614
cg14131536	2	98340921	ZAP70	chr2:98340397-98340959	0.689391	0.213389	0.476001	0.0118152	0.0977897
cg02995664	2	98613076	TMEM131	chr2:98611733-98612944	0.518426	0.262797	0.25563	0.0401798	0.187895
cg05564412	2	98961601	CNGA3	chr2:98962873-98964187	0.589217	0.222042	0.367175	0.0253999	0.147301
cg17273588	2	100760351	AFF3	NA	0.430199	0.292341	0.137858	0.00915167	0.0854395
cg07316556	2	101383583	NA	NA	0.577664	0.290474	0.28719	0.017598	0.120885
cg03783126	2	105119953	LOC150568	NA	0.57496	0.252974	0.321986	0.018983	0.125912
cg06850467	2	110371607	ANKRD57;SEPT10	chr2:110370906-110373301	0.698306	0.0276152	0.670691	0.000146969	0.0107151
cg07748767	2	112659978	MERTK	chr2:112656186-112656918	0.474238	0.258107	0.21613	0.00690501	0.0736837
cg23149881	2	113594654	IL1B	NA	0.693999	0.27123	0.422769	0.00576841	0.0671045
cg25915512	2	113811250	IL1F8	chr2:113808517-113808756	0.459196	0.261644	0.197552	0.00792885	0.0791716
cg22545206	2	118617499	NA	chr2:118616575-118618163	0.565559	0.276603	0.288956	0.0358981	0.177195
cg21215767	2	119599819	EN1	chr2:119599458-119600966	0.69866	0.296039	0.402621	0.0376547	0.181565
cg16794506	2	119600002	EN1	chr2:119599458-119600966	0.593927	0.182471	0.411456	0.018102	0.122827
cg22970357	2	119600408	EN1	chr2:119599458-119600966	0.516188	0.251115	0.265074	0.0438628	0.196688
cg26509715	2	119600627	EN1	chr2:119599458-119600966	0.448088	0.157391	0.290697	0.0293321	0.158938
cg12305200	2	119607097	EN1	chr2:119607378-119607910	0.475754	0.192168	0.283586	0.0301778	0.161372
cg27483217	2	119609839	NA	chr2:119611296-119611881	0.664738	0.192604	0.472134	0.000592531	0.0213704
cg03562360	2	121670282	GLI2	NA	0.599188	0.290435	0.308753	0.0360748	0.177638
cg20178603	2	123819265	NA	NA	0.498678	0.247315	0.251363	0.024831	0.145525
cg03667086	2	130763427	NA	chr2:130763483-130763764	0.440729	0.255566	0.185163	0.00421421	0.0570716
cg06679305	2	130795678	LOC440905	chr2:130795340-130795714	0.400057	0.236988	0.163069	0.000702193	0.0231591
cg15702949	2	131130836	PTPN18	chr2:131129718-131130511	0.543267	0.184742	0.358525	0.0190095	0.125994
cg14821382	2	131443311	C2orf14	NA	0.4886	0.200874	0.287726	0.00100916	0.027726
cg01093878	2	131512663	FAM123C	chr2:131513363-131514183	0.582158	0.297835	0.284323	0.0356785	0.176623
cg02913521	2	131792238	ARHGEF4	chr2:131792237-131793189	0.71276	0.166718	0.546043	4.60847e-08	0.000246777
cg11452043	2	131814000	FAM168B	NA	0.627347	0.238215	0.389132	0.00151718	0.0340743
cg12430264	2	132113218	NA	chr2:132110849-132111169	0.469335	0.287014	0.182321	6.94659e-05	0.00739578
cg23510240	2	132345990	NA	chr2:132348566-132348821	0.444824	0.226169	0.218655	0.0388664	0.184594
cg14018412	2	133012853	NCRNA00164	chr2:133013777-133015740	0.563889	0.19611	0.367779	1.32399e-06	0.00114644
cg22763593	2	135125439	MGAT5	NA	0.592606	0.137666	0.45494	0.000195789	0.0123199
cg20699079	2	137199850	NA	NA	0.415399	0.226757	0.188642	0.0153126	0.112234
cg24537688	2	137250617	NA	NA	0.485977	0.287002	0.198975	0.0236717	0.141827
cg07409629	2	144282743	ARHGAP15	NA	0.62569	0.279914	0.345777	0.0335356	0.170631
cg09753897	2	147280197	NA	NA	0.4847	0.231342	0.253358	0.0387871	0.184384
cg20862283	2	156838956	NA	NA	0.432205	0.239446	0.192758	0.037453	0.181087
cg13453203	2	159396150	PKP4	NA	0.492038	0.104269	0.38777	0.0185238	0.124375
cg23995753	2	160760732	LY75	chr2:160760604-160761452	0.433389	0.0955009	0.337888	0.0345978	0.173578
cg25419317	2	161190202	RBMS1	NA	0.446891	0.261245	0.185645	0.0415812	0.191285
cg14983936	2	163228004	KCNH7	NA	0.553245	0.232022	0.321223	0.00671963	0.0726538
cg16710042	2	165760725	SLC38A11	NA	0.614898	0.292622	0.322276	0.0468355	0.203555
cg19098619	2	167193695	SCN9A	NA	0.439643	0.296315	0.143327	0.0302775	0.161678
cg26950369	2	167816565	XIRP2	NA	0.51721	0.258427	0.258783	0.0405213	0.188656
cg02312438	2	168148419	NA	chr2:168149033-168150797	0.525191	0.28665	0.238541	0.043612	0.19606
cg27616666	2	168193427	NA	NA	0.563873	0.242829	0.321044	0.0260297	0.149295
cg23453534	2	168463973	NA	NA	0.785469	0.294994	0.490476	0.00981668	0.0887704
cg05619858	2	169643037	NOSTRIN	NA	0.411348	0.283667	0.127681	0.00273326	0.0458347
cg20265360	2	172756307	NA	NA	0.657345	0.181505	0.47584	1.10114e-06	0.0010279
cg25053018	2	173477995	NA	NA	0.646178	0.255219	0.390959	0.0320028	0.166534
cg22058467	2	174903919	NA	NA	0.534127	0.281479	0.252648	5.15741e-07	0.000717617
cg27625719	2	184273898	NA	NA	0.403498	0.160207	0.243291	0.021394	0.134388
cg14895540	2	186443903	NA	NA	0.459882	0.207607	0.252275	0.00543757	0.0650687
cg16924045	2	191343262	MFSD6	NA	0.62135	0.291385	0.329965	0.0104771	0.0916725
cg20261431	2	194808427	NA	NA	0.521697	0.224535	0.297162	0.0273318	0.153175
cg06905367	2	201170384	SPATS2L	chr2:201171200-201172492	0.532135	0.0980872	0.434048	0.00846099	0.0819044
cg17777683	2	201986522	CFLAR	chr2:201983198-201983709	0.670127	0.204517	0.465611	0.00889225	0.0840832
cg01786466	2	202563127	MPP4	NA	0.444335	0.0837174	0.360617	0.00831109	0.0811482
cg17751550	2	204824513	ICOS	NA	0.591937	0.0850781	0.506859	0.00728368	0.0757976
cg22835724	2	205125510	NA	NA	0.631489	0.220968	0.410521	0.00389643	0.0549608
cg10583266	2	207136184	NA	chr2:207139336-207140031	0.454001	0.191993	0.262008	0.0441531	0.197373
cg10844279	2	209004513	NA	NA	0.500365	0.182735	0.31763	1.80635e-05	0.00397051
cg05420143	2	210286628	NA	chr2:210288413-210288798	0.453407	0.107165	0.346241	0.00547586	0.0652871
cg03922748	2	220142903	DNAJB2	chr2:220143879-220144633	0.631	0.219051	0.41195	0.0121892	0.0994999
cg03796943	2	220233953	NA	NA	0.700118	0.10944	0.590678	0.00157989	0.0347544
cg21446772	2	222807796	NA	NA	0.476021	0.1218	0.354221	0.0427702	0.194143
cg19180710	2	227176385	NA	NA	0.44723	0.187634	0.259596	0.0293299	0.158935
cg09361493	2	231715028	NA	chr2:231712775-231712982	0.470924	0.16436	0.306564	0.0165566	0.117073
cg17160329	2	232265967	NA	chr2:232262854-232263544	0.427622	0.259591	0.16803	0.0465759	0.202929
cg15746445	2	234824933	TRPM8	NA	0.47433	0.263882	0.210448	0.0406863	0.189097
cg05308656	2	235406291	ARL4C	chr2:235404502-235406541	0.417777	0.153404	0.264373	0.00310716	0.0489789
cg14435073	2	236674174	AGAP1	chr2:236673303-236673994	0.424775	0.0885421	0.336233	0.00143015	0.0330585
cg22029015	2	236674257	AGAP1	chr2:236673303-236673994	0.439727	0.0786603	0.361067	0.0452026	0.199762
cg03218584	2	239511283	NA	NA	0.597404	0.131867	0.465537	0.0210744	0.133257
cg10947611	2	240220382	HDAC4	NA	0.656464	0.295817	0.360647	0.0431829	0.19507
cg04003871	2	241290895	NA	chr2:241293841-241294408	0.439713	0.171579	0.268133	0.0491891	0.209019
cg08722616	2	242465721	NA	NA	0.59392	0.293882	0.300037	0.0182781	0.123484
cg07305514	2	242470507	NA	NA	0.444583	0.259647	0.184937	0.00818572	0.0804993
cg19510699	20	1297651	SDCBP2	chr20:1293681-1294328	0.511157	0.281522	0.229634	0.000567225	0.0209137
cg23875663	20	17299350	PCSK2	chr20:17296125-17296531	0.490224	0.236889	0.253335	0.0185179	0.12435
cg09110922	20	19866746	NA	NA	0.458357	0.218331	0.240026	0.0288274	0.157487
cg03223734	20	20180211	C20orf26	NA	0.480228	0.262483	0.217745	0.0149827	0.110955
cg20430047	20	20257861	C20orf26	NA	0.498875	0.242945	0.25593	0.0275197	0.153708
cg18141888	20	21487412	NA	chr20:21485932-21496714	0.518883	0.0631115	0.455771	5.69245e-06	0.0023474
cg11133732	20	21489870	NA	chr20:21485932-21496714	0.553679	0.277231	0.276448	0.0222705	0.137425
cg23666831	20	30554983	XKR7	chr20:30555901-30556502	0.428854	0.183756	0.245098	0.000935247	0.0266969
cg09699233	20	30579155	XKR7	chr20:30582788-30583099	0.426926	0.239114	0.187813	0.0227995	0.139042
cg17129400	20	33413709	NCOA6	chr20:33412857-33413602	0.441148	0.191338	0.24981	0.0494272	0.209544
cg17647667	20	33762157	PROCR	chr20:33762403-33762774	0.594662	0.25584	0.338822	0.0135834	0.105418
cg01157780	20	34700376	EPB41L1	NA	0.616133	0.244917	0.371215	0.00294169	0.0476226
cg06588605	20	35201208	TGIF2	chr20:35201323-35203490	0.520124	0.234319	0.285804	0.0229248	0.139435
cg04410989	20	35578437	SAMHD1	chr20:35579337-35580451	0.488967	0.148495	0.340472	0.0468737	0.203655
cg07526439	20	39929751	ZHX3	NA	0.468425	0.2366	0.231824	0.00891598	0.0841843
cg11164269	20	40319340	NA	chr20:40321474-40321959	0.445504	0.294382	0.151123	0.00395821	0.0554115
cg11453079	20	43058872	HNF4A	NA	0.482144	0.29321	0.188934	0.0253597	0.147177
cg21425802	20	43343841	WISP2	NA	0.452057	0.117281	0.334775	0.0422551	0.192909
cg27133230	20	43941404	RBPJL	chr20:43940306-43941111	0.635421	0.287453	0.347967	0.000390922	0.0174149
cg17886546	20	43945735	RBPJL	chr20:43945121-43945661	0.463156	0.200564	0.262592	0.0395624	0.186382
cg06143362	20	44940594	NA	chr20:44941342-44941569	0.470975	0.18167	0.289305	0.042285	0.192978
cg02767841	20	45986173	ZMYND8	NA	0.422407	0.239961	0.182446	0.0359242	0.177245
cg23499977	20	47835458	DDX27	chr20:47835783-47836067	0.444581	0.200431	0.24415	0.0170434	0.118898
cg10373607	20	51592177	TSHZ2	chr20:51589707-51590020	0.425369	0.0321563	0.393213	0.0386034	0.183954
cg18830898	20	55503225	NA	chr20:55500347-55501102	0.401576	0.165348	0.236228	0.0226964	0.138725
cg04628369	20	56247426	PMEPA1	chr20:56247249-56247651	0.528711	0.15441	0.374301	0.0420888	0.192507
cg09885502	20	57463991	GNAS	chr20:57463652-57467739	0.557984	0.1415	0.416484	0.0303854	0.161971
cg00170438	20	60792389	HRH3	chr20:60794179-60796121	0.467475	0.285861	0.181614	0.0443486	0.197855
cg08909592	20	60861650	OSBPL2	chr20:60860732-60860999	0.940146	0.22681	0.713336	9.68879e-07	0.000967729
cg20525917	20	61052060	GATA5	chr20:61049361-61051897	0.425647	0.266854	0.158793	0.0422089	0.192808
cg05780180	20	61732480	HAR1B;HAR1A	chr20:61733275-61734521	0.635367	0.279443	0.355925	0.00791616	0.079114
cg07910736	21	15069875	NA	chr21:15068825-15070104	0.433924	0.29062	0.143304	0.00502336	0.0624883
cg10050487	21	15194427	NA	chr21:15197769-15197998	0.493717	0.287128	0.206589	0.00388915	0.0548984
cg09892262	21	31655654	KRTAP24-1	NA	0.524588	0.29278	0.231808	0.0338157	0.171401
cg10805440	21	31710627	KRTAP27-1	NA	0.60986	0.292503	0.317357	0.0276179	0.153974
cg00739644	21	42879658	TMPRSS2	chr21:42878751-42880674	0.406579	0.144319	0.26226	0.00238031	0.0426855
cg24606807	21	43782500	TFF1	NA	0.52315	0.288137	0.235013	0.0149879	0.110967
cg04218030	21	46066942	KRTAP10-11;C21orf29	NA	0.409572	0.231556	0.178016	0.0158191	0.114243
cg24945462	21	46714985	LOC642852	chr21:46714984-46715206	0.467056	0.0896287	0.377427	0.0195824	0.128011
cg10788927	21	47419697	COL6A1	chr21:47421135-47421398	0.815511	0.248188	0.567323	0.00963347	0.0879056
cg25726756	21	47582351	C21orf56	chr21:47580492-47582065	0.432189	0.114932	0.317257	0.0112078	0.0950394
cg18069493	21	47649776	LSS;MCM3APAS	chr21:47648191-47649622	0.592984	0.253313	0.339671	0.0238429	0.142365
cg00805441	22	23915440	IGLL1	NA	0.590412	0.185667	0.404746	0.00338747	0.0511454
cg11141652	22	24348549	GSTTP1	NA	0.746416	0.154878	0.591537	0.0189786	0.125909
cg15242686	22	24348715	GSTTP1	NA	0.402772	0.0745536	0.328218	0.036969	0.179844
cg05543864	22	24979755	GGT1	NA	0.503229	0.264202	0.239027	0.0427726	0.194146
cg21843594	22	30476285	HORMAD2	chr22:30476012-30476530	0.484226	0.257916	0.22631	0.0420273	0.192364
cg22758846	22	30869112	SEC14L3	NA	0.458449	0.198031	0.260419	0.0343631	0.172957
cg02973057	22	31494860	SMTN	chr22:31494658-31495175	0.470712	0.202607	0.268105	0.0078878	0.0789771
cg09672032	22	32442147	SLC5A1	chr22:32439046-32439442	0.682444	0.286309	0.396135	0.0213064	0.134103
cg09244200	22	32651562	SLC5A4	NA	0.458512	0.251239	0.207272	0.00885642	0.083895
cg21855316	22	36600979	APOL4	NA	0.551403	0.2701	0.281303	0.0164827	0.116784
cg25863223	22	37256356	NCF4	chr22:37252475-37252709	0.468493	0.264702	0.203792	0.0374161	0.180992
cg25756470	22	37256947	NCF4	NA	0.418846	0.213078	0.205768	0.0286088	0.156829
cg17699374	22	37403802	C22orf33	NA	0.419184	0.196274	0.22291	0.0470674	0.204096
cg02560730	22	38793236	LOC400927	chr22:38793180-38793451	0.448029	0.230905	0.217124	0.00353039	0.0522625
cg09576223	22	39092757	JOSD1	chr22:39096373-39097754	0.595795	0.109674	0.486121	0.000297703	0.0152057
cg05940240	22	41762302	TEF	NA	0.604445	0.238436	0.366009	0.0161897	0.115692
cg20950843	22	43044387	CYB5R3	chr22:43045009-43045679	0.699387	0.275732	0.423655	0.00377696	0.0540249
cg09457766	22	43742573	NA	chr22:43738882-43740285	0.479698	0.222614	0.257084	0.0168475	0.118156
cg24019054	22	45072455	PRR5	NA	0.528474	0.274998	0.253477	0.00862571	0.0827423
cg19942731	22	45609421	C22orf9	NA	0.49898	0.0899348	0.409046	0.0243048	0.143858
cg15236483	22	46285682	NA	chr22:46285477-46285986	0.471045	0.221486	0.249559	0.0440015	0.19702
cg03970915	22	47426893	TBC1D22A	chr22:47424214-47424475	0.428997	0.195048	0.233949	0.0249503	0.145879
cg17476320	22	50007440	NA	chr22:50008958-50009712	0.532393	0.296405	0.235989	0.0265369	0.150772
cg06355422	22	50013649	C22orf34	chr22:50008958-50009712	0.504702	0.238437	0.266265	0.037104	0.180191
cg12906963	3	3807867	NA	NA	0.424378	0.225598	0.198779	0.0453282	0.200048
cg03490157	3	6906061	GRM7	chr3:6904133-6904641	0.560337	0.248755	0.311582	0.00975718	0.0884885
cg13744481	3	8308781	NA	NA	0.473244	0.167764	0.30548	0.040449	0.188482
cg18109665	3	9062474	SRGAP3	NA	0.664807	0.26468	0.400127	0.0119173	0.0982631
cg13642472	3	9333817	NA	NA	0.577274	0.172819	0.404455	0.0496614	0.210079
cg17553677	3	11674707	VGLL4	NA	0.56108	0.265282	0.295798	0.0305997	0.162551
cg15097422	3	13597750	FBLN2	NA	0.559107	0.0940405	0.465067	0.0149576	0.110867
cg24827726	3	14581937	GRIP2	NA	0.490563	0.169002	0.321561	0.00786381	0.078838
cg23028654	3	14597729	NA	chr3:14597400-14597651	0.411676	0.285424	0.126252	0.00962524	0.0878762
cg24321706	3	30647540	TGFBR2	chr3:30647987-30648881	0.456919	0.233509	0.223409	0.0451251	0.19957
cg12682607	3	32634705	NA	NA	0.53667	0.281904	0.254766	0.00889981	0.0841062
cg23329061	3	32914427	TRIM71	NA	0.470838	0.214108	0.25673	0.0305678	0.162449
cg05498100	3	32944482	NA	NA	0.553884	0.214349	0.339535	0.000241417	0.0136728
cg24693193	3	33960940	NA	NA	0.57657	0.288001	0.288569	0.0136611	0.10575
cg08023442	3	34767621	NA	NA	0.536013	0.0990432	0.43697	0.0114984	0.0963298
cg08171483	3	38010391	MIR26A1;CTDSPL	NA	0.423306	0.260887	0.162419	0.014754	0.110104
cg06820545	3	39031761	NA	NA	0.613861	0.2699	0.343961	0.00719534	0.0753556
cg20372886	3	42094749	NA	NA	0.430669	0.206786	0.223883	0.0205287	0.131388
cg10864941	3	42452781	LYZL4	NA	0.699794	0.228031	0.471764	0.015149	0.111589
cg08795640	3	42631642	SS18L2	chr3:42632164-42632667	0.576558	0.202731	0.373827	0.0261309	0.149565
cg00008665	3	43146780	C3orf39	chr3:43147184-43147713	0.405454	0.233914	0.17154	0.0259541	0.149041
cg17546649	3	44802566	KIAA1143;KIF15	chr3:44802852-44803618	0.562047	0.102302	0.459745	0.00643644	0.0710664
cg22876699	3	46535972	NA	NA	0.894564	0.0849013	0.809662	5.36067e-09	7.70172e-05
cg00292001	3	46853850	NA	chr3:46853727-46854138	0.407571	0.203944	0.203627	0.0281223	0.155391
cg22885052	3	47066821	SETD2	NA	0.445586	0.290602	0.154985	0.0359609	0.177336
cg12030667	3	48471659	PLXNB1	chr3:48470230-48471389	0.422468	0.212399	0.21007	0.0357764	0.176873
cg01189606	3	48471901	PLXNB1	chr3:48470230-48471389	0.581074	0.295627	0.285447	0.00128314	0.0312627
cg00948664	3	48935316	SLC25A20	chr3:48936041-48936457	0.56875	0.25818	0.310571	0.0289556	0.157824
cg13003239	3	49044627	WDR6	chr3:49044132-49045576	0.404949	0.0133178	0.391631	4.15852e-05	0.00585103
cg21763723	3	49395138	GPX1	chr3:49394855-49395942	0.461008	0.240218	0.22079	0.000502509	0.0197046
cg01204305	3	49756497	RNF123;AMIGO3	chr3:49755763-49757317	0.524859	0.0580906	0.466769	0.000711355	0.0232912
cg12930727	3	50341293	HYAL1	NA	0.440238	0.286907	0.153331	0.0391588	0.185402
cg18741586	3	52868999	MUSTN1	NA	0.549191	0.233908	0.315283	0.0398576	0.187109
cg15473186	3	53530075	CACNA1D	chr3:53527927-53530106	0.492369	0.130709	0.361659	0.000232342	0.0134457
cg05400732	3	57032141	ARHGEF3	NA	0.517338	0.185403	0.331936	0.0129399	0.102716
cg20749059	3	57094404	ARHGEF3;SPATA12	NA	0.517583	0.194777	0.322806	0.0335266	0.170613
cg03435901	3	57125501	IL17RD	NA	0.690761	0.283106	0.407655	0.00140527	0.0327822
cg06819546	3	62360674	FEZF2	chr3:62362610-62363082	0.502002	0.0753213	0.426681	0.032629	0.168304
cg22475071	3	64338594	NA	NA	0.482719	0.102608	0.380111	0.021923	0.136287
cg05501868	3	64516087	ADAMTS9	NA	0.576304	0.235068	0.341236	0.00951185	0.0873329
cg13002189	3	66846049	NA	NA	0.43625	0.254155	0.182095	0.022002	0.13654
cg14861097	3	69051257	C3orf64	NA	0.754386	0.296222	0.458164	0.000379795	0.0171309
cg12107367	3	75701993	NA	chr3:75704572-75705061	0.441096	0.241446	0.19965	0.00157352	0.0346872
cg10988124	3	75720876	NA	chr3:75721294-75721909	0.409008	0.293908	0.1151	0.00621686	0.0697623
cg21090457	3	77573709	ROBO2	NA	0.605273	0.289047	0.316227	0.00078505	0.0244472
cg05455279	3	97109009	EPHA6	NA	0.472365	0.114727	0.357638	0.000577099	0.0210922
cg21223344	3	101876189	NA	NA	0.409898	0.143553	0.266345	0.0466733	0.203175
cg13002222	3	103532469	NA	NA	0.44815	0.220247	0.227903	0.0222727	0.137425
cg14877963	3	108854657	NA	NA	0.44213	0.2126	0.22953	0.0177379	0.121404
cg14836960	3	109056618	DPPA4	NA	0.564118	0.248409	0.315709	0.0229819	0.139619
cg16363104	3	111481341	PLCXD2;PHLDB2	NA	0.470573	0.146483	0.32409	0.039032	0.185056
cg06510261	3	111852227	GCET2	NA	0.636544	0.291953	0.344591	0.00247887	0.043532
cg22805431	3	113955600	ZNF80	NA	0.490223	0.279374	0.210849	0.000554159	0.0207041
cg03886436	3	118491179	NA	NA	0.496119	0.256381	0.239738	0.000299648	0.0152453
cg07699084	3	123307740	NA	chr3:123303339-123303929	0.474397	0.268529	0.205868	0.00148398	0.0336748
cg24444655	3	123699293	ROPN1	NA	0.407045	0.144075	0.26297	0.0369854	0.179893
cg26821462	3	125510844	MIR548I1	NA	0.467593	0.288233	0.17936	0.00166357	0.035618
cg21069563	3	125800198	SLC41A3	chr3:125802447-125803258	0.828476	0.289337	0.539139	7.63794e-06	0.0026929
cg20104116	3	127429559	MGLL	NA	0.562057	0.207967	0.35409	0.0428296	0.194269
cg17584014	3	129722676	NA	chr3:129721368-129722131	0.486852	0.296244	0.190609	0.0014167	0.0329146
cg24837219	3	132772692	TMEM108	NA	0.43033	0.115807	0.314522	0.0101677	0.0902824
cg12373951	3	133503437	NA	chr3:133502561-133502963	0.405856	0.187529	0.218328	0.0238648	0.142421
cg12416290	3	137432762	NA	NA	0.886939	0.149502	0.737437	5.83996e-07	0.000749718
cg01724150	3	139397363	NMNAT3	chr3:139396338-139396882	0.625134	0.212874	0.41226	0.0191056	0.126334
cg18685879	3	141012746	ACPL2	NA	0.404307	0.158638	0.245669	0.0410059	0.189883
cg05105080	3	149815049	NA	NA	0.590401	0.299385	0.291017	0.00432339	0.0578151
cg15711288	3	150500902	NA	chr3:150496798-150497432	0.420072	0.253858	0.166214	0.0191424	0.126475
cg03906843	3	151157436	IGSF10	NA	0.452161	0.194635	0.257525	0.00511358	0.0630558
cg00976619	3	156876725	CCNL1	chr3:156877175-156878364	0.471739	0.17316	0.298579	0.0170892	0.119072
cg25853097	3	159880553	NA	NA	0.460532	0.17324	0.287291	0.0287805	0.157357
cg22668995	3	168558640	NA	NA	0.556296	0.294664	0.261632	0.00150893	0.033969
cg07453857	3	170806983	TNIK	NA	0.56677	0.225367	0.341403	0.000883489	0.0259765
cg24529771	3	178978849	KCNMB3	chr3:178978948-178979364	0.539547	0.288199	0.251349	0.0362622	0.178096
cg02742098	3	183950306	VWA5B2	chr3:183947040-183948801	0.679088	0.262325	0.416763	0.00930841	0.0862543
cg21515113	3	185676537	NA	NA	0.567823	0.278265	0.289558	0.0266812	0.151187
cg18995042	3	191797208	NA	NA	0.519439	0.290076	0.229363	0.0317035	0.165631
cg22150680	3	193692556	NA	NA	0.607212	0.212275	0.394937	0.00605609	0.0688295
cg26345916	3	193815787	NA	NA	0.512171	0.258386	0.253786	0.0427732	0.194147
cg06012804	3	193849318	NA	chr3:193851699-193852042	0.420478	0.228522	0.191956	0.0287592	0.157298
cg18000598	3	194342907	TMEM44	NA	0.448592	0.204615	0.243976	0.00294082	0.0476164
cg05141059	3	195162052	ACAP2	chr3:195162891-195164119	0.437025	0.127766	0.309259	0.0229843	0.13963
cg07481360	3	196902551	DLG1	NA	0.607497	0.268855	0.338642	0.0174312	0.120288
cg21320793	4	646853	PDE6B	chr4:647193-647449	0.495308	0.159022	0.336286	0.0187541	0.125141
cg10755899	4	1772151	NA	chr4:1772006-1772265	0.46566	0.243514	0.222146	0.0238528	0.142384
cg21242002	4	3265080	C4orf44	NA	0.486822	0.263238	0.223584	0.016794	0.117973
cg25120210	4	3464653	DOK7	chr4:3464799-3465440	0.608615	0.225126	0.383489	0.0184458	0.124081
cg27073349	4	3640481	NA	chr4:3643769-3644284	0.520897	0.197202	0.323695	0.0396611	0.186625
cg11852579	4	3657880	NA	NA	0.466407	0.178859	0.287547	0.00714463	0.0750725
cg22108680	4	4108220	NA	chr4:4108734-4109499	0.441627	0.260354	0.181273	0.0485308	0.207514
cg23139982	4	4763259	NA	NA	0.619018	0.251178	0.36784	0.0184821	0.124221
cg14168055	4	4851051	NA	chr4:4854613-4855210	0.554979	0.295497	0.259482	8.16421e-05	0.0080192
cg03877332	4	6247830	NA	chr4:6247201-6247882	0.405674	0.212539	0.193135	0.0337435	0.171182
cg16788014	4	6451016	PPP2R2C	NA	0.434242	0.298231	0.136011	0.0306248	0.162616
cg13439315	4	7197511	SORCS2	chr4:7194537-7195467	0.483983	0.159624	0.324359	0.0067641	0.0729256
cg27340958	4	7755730	LOC84740	NA	0.400036	0.250088	0.149947	0.00010813	0.00926502
cg01833057	4	7893062	AFAP1	NA	0.605157	0.15968	0.445477	0.0232276	0.140439
cg22301854	4	8081109	ABLIM2	NA	0.420177	0.11634	0.303837	0.0125113	0.100828
cg23928713	4	8130202	ABLIM2	NA	0.623773	0.244222	0.379552	0.0219125	0.136246
cg26261563	4	8372758	ACOX3	chr4:8375042-8375342	0.528223	0.19968	0.328543	0.0327987	0.168719
cg23642392	4	10042449	SLC2A9	NA	0.480365	0.188757	0.291608	0.0294416	0.159287
cg24182798	4	10065218	NA	NA	0.51356	0.256249	0.257311	0.0454609	0.200387
cg07230621	4	14891007	NA	NA	0.63092	0.281983	0.348937	0.0382172	0.183029
cg07951602	4	23729861	NA	NA	0.432894	0.119307	0.313587	0.0202279	0.130283
cg10328393	4	23934534	NA	NA	0.521092	0.126462	0.394629	0.0167689	0.117863
cg21843114	4	26334859	RBPJ	NA	0.408846	0.200347	0.208499	0.0374675	0.181128
cg03461641	4	26454190	NA	NA	0.441931	0.18846	0.253471	0.0342559	0.172655
cg18777299	4	26994740	STIM2	NA	0.409061	0.253043	0.156018	0.00657874	0.0719119
cg11636960	4	39482852	LOC401127	chr4:39481980-39482195	0.530665	0.294458	0.236207	0.00284336	0.0468051
cg21330088	4	41198045	APBB2	NA	0.492636	0.28386	0.208776	1.68523e-05	0.00385411
cg24683222	4	41880440	NA	chr4:41880224-41880500	0.409592	0.294396	0.115196	0.0289068	0.157692
cg07762181	4	56660143	NA	chr4:56659626-56660144	0.451358	0.129278	0.322081	0.019864	0.128981
cg14196225	4	57522762	HOPX	chr4:57521621-57522703	0.582031	0.111204	0.470827	0.0001545	0.0109607
cg15371026	4	63682393	NA	NA	0.649527	0.256307	0.39322	0.008968	0.0844404
cg20562823	4	63872386	NA	NA	0.564274	0.299734	0.26454	0.0430384	0.194739
cg26342535	4	69052173	LOC100130017	chr4:69048062-69048437	0.454011	0.239228	0.214783	0.0412152	0.190384
cg24792113	4	69313197	TMPRSS11E	NA	0.481384	0.249996	0.231388	0.035155	0.175161
cg06634441	4	70514647	UGT2A1	NA	0.489046	0.270123	0.218923	0.0233574	0.140899
cg14948804	4	70896083	HTN3	NA	0.434727	0.184445	0.250282	0.00506527	0.0627559
cg06585690	4	71262957	PROL1	NA	0.407656	0.0971989	0.310457	6.93063e-06	0.00258569
cg14898892	4	77356180	SHROOM3	NA	0.5283	0.144114	0.384186	0.0395897	0.186459
cg00301879	4	78156196	NA	NA	0.473318	0.263955	0.209362	0.0442283	0.197575
cg00319655	4	79473327	ANXA3	chr4:79472806-79473177	0.435926	0.246969	0.188958	0.0288404	0.157516
cg27529018	4	80991289	ANTXR2	chr4:80993375-80994410	0.702167	0.254345	0.447822	0.00466675	0.0601787
cg15870832	4	81407975	C4orf22	NA	0.716258	0.264044	0.452214	0.0189243	0.125726
cg22772235	4	82075193	PRKG2	NA	0.750855	0.278905	0.47195	0.00187837	0.0378905
cg25177139	4	87770089	SLC10A6	NA	0.727843	0.236841	0.491002	0.0307524	0.162956
cg20250922	4	87862626	AFF1	NA	0.552751	0.256698	0.296053	2.60999e-05	0.00470632
cg14530679	4	88364394	NUDT9	NA	0.405137	0.214557	0.19058	4.52477e-05	0.0060928
cg24055836	4	91689972	FAM190A	NA	0.494062	0.150781	0.343281	0.0155396	0.113122
cg26746224	4	93356804	GRID2	NA	0.43076	0.189076	0.241684	0.0120747	0.0989785
cg05012356	4	95124979	NA	chr4:95128657-95129289	0.420145	0.24593	0.174216	0.0454983	0.20046
cg18516067	4	98239185	NA	NA	0.40641	0.0782926	0.328117	0.0320964	0.166823
cg00790535	4	103482058	NFKB1	NA	0.774308	0.280147	0.494161	0.00322295	0.0498629
cg14562394	4	117851367	NA	chr4:117847087-117847522	0.501493	0.259625	0.241868	0.000194424	0.0122862
cg07598199	4	120056829	MYOZ2	NA	0.662383	0.285944	0.376439	0.0332978	0.169996
cg14597066	4	131068745	NA	NA	0.431767	0.201523	0.230243	0.0134419	0.104846
cg00817501	4	138440719	PCDH18	NA	0.558446	0.0918257	0.46662	0.0238801	0.142468
cg07262168	4	141865108	RNF150	NA	0.409726	0.124864	0.284862	0.0197607	0.128605
cg25911551	4	144266241	GAB1	NA	0.448617	0.244483	0.204134	0.0442466	0.197602
cg05561193	4	150999042	DCLK2	chr4:150999250-151000706	0.468129	0.101031	0.367098	0.0284522	0.156372
cg14028622	4	154713293	NA	chr4:154713537-154714240	0.844008	0.293236	0.550772	6.02405e-06	0.00241221
cg12615898	4	162099377	NA	NA	0.549147	0.277682	0.271465	0.0129976	0.102961
cg13662724	4	164133838	NA	NA	0.420184	0.143736	0.276448	0.00362335	0.0529453
cg26099018	4	165954480	TRIM60	NA	0.485346	0.268347	0.216998	0.0296722	0.159981
cg07024439	4	168230286	NA	NA	0.568062	0.252652	0.31541	0.00853836	0.0823346
cg14069287	4	169631613	PALLD	NA	0.460145	0.265044	0.195102	0.0424192	0.193292
cg10327756	4	175841091	ADAM29	NA	0.474081	0.250348	0.223733	0.0127404	0.101864
cg21171610	4	179086552	NA	NA	0.524637	0.222662	0.301975	0.0142337	0.108089
cg17715141	4	182609697	NA	NA	0.520912	0.21539	0.305522	0.0279852	0.155018
cg15405084	4	187864009	NA	NA	0.411735	0.132107	0.279628	0.0146766	0.109793
cg16854281	4	189376704	NA	NA	0.636252	0.253265	0.382986	0.0218998	0.136206
cg07025994	5	75542	NA	NA	0.527528	0.195182	0.332346	0.00223535	0.0413377
cg01239922	5	191242	LRRC14B	chr5:191792-192544	0.475454	0.266698	0.208756	0.0442751	0.197684
cg13681701	5	1103910	SLC12A7	chr5:1099943-1100764	0.451567	0.251937	0.19963	0.0112608	0.0952664
cg04095327	5	1364053	NA	NA	0.462418	0.188727	0.27369	0.0124971	0.100764
cg19664229	5	1405070	SLC6A3	NA	0.510103	0.22526	0.284843	0.0152831	0.112114
cg17218311	5	1852664	NA	chr5:1851342-1851564	0.427928	0.26413	0.163798	0.0428933	0.194425
cg05712938	5	3187456	NA	chr5:3188099-3188375	0.414625	0.195156	0.219469	0.0484194	0.207243
cg23049142	5	3386533	NA	NA	0.486545	0.236951	0.249594	0.0116961	0.0972218
cg07195851	5	3517522	NA	NA	0.464439	0.198203	0.266236	0.00347109	0.0517912
cg09731996	5	3599090	IRX1	chr5:3594467-3603054	0.706278	0.28796	0.418318	0.0280876	0.155294
cg21576003	5	6182368	NA	NA	0.581693	0.273257	0.308437	0.00394154	0.055294
cg07429192	5	9918811	NA	NA	0.711254	0.242514	0.468741	0.0160978	0.115312
cg03235179	5	10566165	ANKRD33B	chr5:10562816-10565680	0.62234	0.291537	0.330803	0.0168357	0.118111
cg08944026	5	10626811	ANKRD33B	NA	0.457793	0.158961	0.298832	0.00488025	0.061576
cg01184194	5	10663596	NA	NA	0.402783	0.250513	0.15227	0.0460805	0.201762
cg19063834	5	16509047	FAM134B	NA	0.5509	0.0578547	0.493045	0.0459747	0.201486
cg00401101	5	16509323	FAM134B	NA	0.590607	0.131165	0.459443	0.00213786	0.0404475
cg19600125	5	16711165	MYO10	NA	0.889219	0.284178	0.605041	0.000991545	0.0274878
cg20464143	5	16728219	MYO10	NA	0.44184	0.230387	0.211453	0.0132959	0.104251
cg16487297	5	17488879	NA	chr5:17491457-17491873	0.615132	0.186984	0.428148	0.00796049	0.0793474
cg27106290	5	22853901	CDH12	NA	0.441145	0.112994	0.328151	0.0449323	0.199168
cg05205314	5	23411506	NA	NA	0.569032	0.270538	0.298494	0.0202716	0.130428
cg22603366	5	23507562	PRDM9	NA	0.50784	0.233605	0.274235	0.00550819	0.0654572
cg02340329	5	27316256	NA	NA	0.546056	0.242804	0.303252	0.0414805	0.191045
cg18294646	5	33937876	RXFP3	chr5:33936168-33938309	0.446878	0.208735	0.238144	0.0472133	0.204428
cg02282892	5	34042976	C1QTNF3	NA	0.4049	0.221528	0.183372	0.0202707	0.130427
cg06467040	5	34670172	RAI14	NA	0.597713	0.25248	0.345233	0.0423631	0.193175
cg16232234	5	35247879	NA	NA	0.598521	0.193083	0.405438	0.0147802	0.110187
cg17210837	5	35954233	UGT3A1	NA	0.473775	0.0978526	0.375922	0.0145242	0.109256
cg08897844	5	36606102	SLC1A3	NA	0.600028	0.180349	0.419679	0.0180718	0.122718
cg21077636	5	37209182	C5orf42	chr5:37209072-37209461	0.853441	0.267758	0.585684	0.000101915	0.00903158
cg25097567	5	39024284	RICTOR	NA	0.63809	0.113716	0.524374	3.3149e-05	0.0053089
cg05490374	5	42953624	NA	chr5:42951076-42952410	0.436705	0.160499	0.276207	0.0144927	0.10912
cg05851730	5	45204945	NA	NA	0.517864	0.286916	0.230948	0.02474	0.14522
cg10472840	5	54206061	NA	NA	0.439791	0.138609	0.301182	0.0116851	0.0971766
cg00049729	5	55776345	NA	chr5:55776604-55777233	0.426164	0.213839	0.212325	0.00551912	0.0655431
cg27132966	5	60625532	NA	chr5:60626505-60629809	0.558136	0.246836	0.311301	0.0269766	0.152079
cg05648914	5	63297615	NA	NA	0.428403	0.19984	0.228563	0.0259074	0.148882
cg06049297	5	65506308	NA	NA	0.674344	0.270998	0.403346	0.0252312	0.146759
cg05507908	5	74533279	ANKRD31	chr5:74532626-74532899	0.611867	0.261028	0.350839	0.039211	0.185544
cg18480654	5	75376460	NA	chr5:75377898-75378189	0.454381	0.197825	0.256556	0.0112348	0.0951517
cg25661049	5	75410147	SV2C	NA	0.516922	0.23099	0.285932	0.0212347	0.133837
cg26594335	5	76010472	F2R	chr5:76011120-76012292	0.670509	0.245705	0.424804	0.0171154	0.119181
cg13307782	5	77291146	NA	NA	0.710632	0.232306	0.478326	0.00179429	0.0369922
cg26286839	5	79378955	THBS4	NA	0.591949	0.292305	0.299644	0.0448193	0.198916
cg03607415	5	89881642	GPR98	NA	0.535023	0.254892	0.280131	0.0115594	0.096599
cg24982541	5	96078678	CAST	NA	0.515467	0.0924382	0.423029	0.0273143	0.153118
cg21590753	5	108790430	NA	NA	0.704283	0.254405	0.449878	0.00356693	0.0525193
cg27094698	5	109141399	MAN2A1	NA	0.74818	0.263144	0.485036	0.0443126	0.197774
cg01800297	5	113394591	NA	chr5:113391071-113392005	0.404014	0.262938	0.141076	0.0134179	0.104777
cg17727597	5	118159086	NA	NA	0.413481	0.183634	0.229846	0.0405227	0.188656
cg20780180	5	122251808	SNX24	NA	0.688868	0.278351	0.410517	0.0379043	0.182239
cg00129563	5	122434853	PRDM6	chr5:122433878-122435551	0.480302	0.192242	0.28806	0.0472038	0.204398
cg04216073	5	127878868	NA	chr5:127872563-127874945	0.493229	0.111609	0.38162	0.0402234	0.187996
cg21811204	5	132158625	SHROOM1	chr5:132158542-132159203	0.762035	0.251824	0.510211	0.000145059	0.010649
cg13218710	5	132158887	SHROOM1	chr5:132158542-132159203	0.526351	0.203109	0.323242	0.0185641	0.124521
cg24789467	5	132159003	SHROOM1	chr5:132158542-132159203	0.507186	0.29415	0.213036	0.0392982	0.185746
cg03510194	5	134788007	TIFAB	NA	0.607344	0.261229	0.346116	0.049807	0.210414
cg06520081	5	134990562	LOC340074	NA	0.567116	0.218845	0.348271	0.0274247	0.153435
cg15648832	5	135322425	NA	NA	0.667002	0.291816	0.375186	0.0412586	0.190503
cg24156716	5	137093831	NA	chr5:137089253-137090878	0.909362	0.297026	0.612336	9.92286e-07	0.000977779
cg13326338	5	138463619	SIL1	NA	0.968411	0.268355	0.700055	5.33285e-07	0.000728286
cg23327276	5	138677027	PAIP2	chr5:138677333-138678248	0.559376	0.187802	0.371574	0.00733138	0.0760792
cg27581493	5	139178598	PSD2	chr5:139174904-139176172	0.679251	0.276371	0.40288	0.000263532	0.0142703
cg07870213	5	140052090	DND1	chr5:140052059-140053381	0.458203	0.235562	0.222641	0.0316601	0.165495
cg12317217	5	140203603	PCDHA2;PCDHA5;PCDHA1;PCDHA3;PCDHA4	chr5:140202573-140203610	0.506306	0.286567	0.219739	0.0217016	0.135485
cg21194039	5	140499367	NA	chr5:140502890-140503804	0.449952	0.26552	0.184432	0.0384716	0.183668
cg08967338	5	140535215	PCDHB17	chr5:140536896-140537766	0.42702	0.119055	0.307965	0.0370912	0.180157
cg02539153	5	140614765	PCDHB18	chr5:140615391-140616353	0.66848	0.0786445	0.589836	0.00340558	0.0513016
cg05845376	5	140683632	SLC25A2	chr5:140683195-140683773	0.547714	0.299387	0.248327	0.0270994	0.152475
cg00395420	5	140716485	PCDHGA1	chr5:140719129-140719343	0.426058	0.123318	0.30274	0.00367774	0.0533192
cg20717585	5	140720705	PCDHGA2;PCDHGA1	chr5:140720138-140720829	0.465296	0.282931	0.182365	0.0399574	0.187378
cg07620533	5	140793470	PCDHGB5;PCDHGA10;PCDHGB4;PCDHGB1;PCDHGB2;PCDHGA2;PCDHGA8;PCDHGA9;PCDHGB3;PCDHGA6;PCDHGB6;PCDHGA5;PCDHGA1;PCDHGA4;PCDHGA3;PCDHGA7	chr5:140794358-140795045	0.434834	0.201065	0.233769	0.03323	0.169833
cg21929183	5	140807225	PCDHGB5;PCDHGA10;PCDHGB4;PCDHGB1;PCDHGB2;PCDHGA2;PCDHGA8;PCDHGA9;PCDHGB3;PCDHGA6;PCDHGA11;PCDHGB6;PCDHGA5;PCDHGA1;PCDHGB8P;PCDHGA4;PCDHGA3;PCDHGB7;PCDHGA7	chr5:140807339-140807788	0.509178	0.208993	0.300185	0.048527	0.207507
cg27090784	5	147862681	HTR4	NA	0.49099	0.299034	0.191956	0.0267414	0.151377
cg07038243	5	149868855	NA	chr5:149865064-149866038	0.473237	0.220799	0.252438	0.0443638	0.197881
cg02842704	5	151305746	GLRA1	chr5:151304226-151304824	0.449026	0.207658	0.241369	0.0441674	0.19741
cg23950473	5	154393265	KIF4B	NA	0.424947	0.263992	0.160955	0.00404393	0.055978
cg16415875	5	156390979	TIMD4	NA	0.517356	0.209559	0.307796	0.0470651	0.204093
cg27620135	5	157121043	NA	chr5:157117149-157118379	0.518959	0.192038	0.326921	2.21854e-05	0.00436808
cg19434183	5	159933856	NA	NA	0.661452	0.269506	0.391946	0.0411554	0.190236
cg11472030	5	160357337	NA	NA	0.525443	0.290506	0.234937	0.0274462	0.153504
cg03860992	5	161273013	GABRA1	NA	0.459114	0.215058	0.244056	0.00887061	0.0839683
cg17777432	5	172068999	NEURL1B	chr5:172068286-172069174	0.481177	0.237641	0.243536	0.0498896	0.210583
cg20777257	5	173841038	NA	NA	0.520551	0.269152	0.251399	0.00354978	0.0523816
cg17987112	5	174158654	NA	chr5:174158680-174159729	0.663817	0.255995	0.407821	0.0198304	0.128876
cg02765962	5	175107772	HRH2	NA	0.566634	0.296904	0.26973	0.0171919	0.119462
cg19416326	5	175955353	RNF44	NA	0.481299	0.188778	0.292521	0.0327321	0.168561
cg15632936	5	176216372	NA	NA	0.435084	0.0683244	0.36676	0.00832807	0.0812326
cg02267992	5	176982116	FAM193B	chr5:176980789-176981789	0.562621	0.253512	0.309109	0.00863477	0.0827717
cg04837280	5	177018934	TMED9	chr5:177019064-177019634	0.526101	0.191267	0.334834	0.0212636	0.133947
cg08942342	5	177580211	NHP2	chr5:177580534-177581126	0.514768	0.183304	0.331464	0.0151895	0.111734
cg06758672	5	177732295	COL23A1	chr5:177729223-177729466	0.663712	0.263113	0.400599	0.0023592	0.0424976
cg09737019	5	178158086	ZNF354A	chr5:178156129-178156555	0.63001	0.169462	0.460548	0.00562423	0.0662206
cg07515565	6	1624386	GMDS	chr6:1624185-1625468	0.58877	0.176382	0.412388	0.0220542	0.136687
cg19244428	6	3229233	TUBB2B	chr6:3227025-3229688	0.473374	0.21469	0.258683	0.0440419	0.197117
cg00651400	6	3230007	NA	chr6:3231595-3232289	0.540109	0.231825	0.308285	0.0446478	0.198551
cg22730148	6	5979967	NA	NA	0.441593	0.134831	0.306761	0.0357633	0.176847
cg06993235	6	7309740	SSR1	chr6:7312811-7313656	0.578612	0.29869	0.279922	0.00697332	0.0740641
cg17559292	6	7329354	CAGE1	NA	0.553332	0.237789	0.315543	5.41913e-05	0.00661469
cg19215764	6	8383780	NA	NA	0.555201	0.296176	0.259025	0.00914491	0.0853992
cg26015539	6	10841571	NA	chr6:10838098-10838915	0.624061	0.250304	0.373757	0.0031508	0.0493343
cg17946266	6	12747208	PHACTR1	chr6:12749877-12750499	0.481854	0.232787	0.249067	0.0186927	0.124976
cg02066331	6	17282778	RBM24	chr6:17280739-17282334	0.515581	0.0361037	0.479478	0.029483	0.159411
cg15753394	6	17282781	RBM24	chr6:17280739-17282334	0.451602	0.0405626	0.411039	0.0233463	0.140864
cg06972043	6	21348636	NA	NA	0.414439	0.232334	0.182105	0.0434927	0.19576
cg08407620	6	24743861	NA	NA	0.551024	0.14827	0.402754	0.00658482	0.0719407
cg04846348	6	25024044	NA	NA	0.749954	0.234397	0.515557	2.22822e-06	0.00149157
cg08306955	6	25137971	CMAH	chr6:25139920-25140246	0.481266	0.131237	0.350029	0.00061385	0.0217464
cg16356737	6	25729805	NA	chr6:25732692-25732957	0.410553	0.266346	0.144206	0.0114771	0.0962109
cg23465465	6	26364728	BTN3A2	NA	0.443995	0.128741	0.315255	0.0165674	0.117101
cg14442890	6	26502192	BTN1A1	chr6:26501725-26502107	0.441014	0.204374	0.23664	0.0323857	0.167571
cg14615268	6	27602081	NA	chr6:27598687-27599146	0.590687	0.281353	0.309334	0.00109926	0.0289314
cg19041857	6	27730383	NA	NA	0.543827	0.251882	0.291945	0.0155545	0.113177
cg26587870	6	27730563	NA	NA	0.437105	0.124644	0.312461	0.000433786	0.0183207
cg03983639	6	28470244	NA	NA	0.48643	0.26758	0.21885	0.000520162	0.0200907
cg09378284	6	28483411	GPX6	NA	0.410137	0.17763	0.232507	0.0248701	0.145651
cg20839206	6	28584121	NA	chr6:28583934-28584289	0.577659	0.266224	0.311436	0.000855746	0.0255583
cg10739715	6	28945507	NA	NA	0.691604	0.251547	0.440057	0.00432172	0.0578085
cg00667751	6	28956320	NA	chr6:28956106-28956578	0.427503	0.253013	0.17449	0.0363326	0.178288
cg04872414	6	28956989	NA	chr6:28956106-28956578	0.684218	0.259726	0.424492	0.000818364	0.0249695
cg02675264	6	28984246	NA	chr6:28984418-28984686	0.479145	0.286193	0.192952	0.00175007	0.0365194
cg01947943	6	29012859	OR2W1	NA	0.419223	0.168313	0.25091	0.0283709	0.156134
cg10060918	6	29080437	OR2J3	NA	0.435909	0.284608	0.151301	0.0497869	0.210379
cg01553182	6	29342533	OR12D3	NA	0.483785	0.286	0.197785	0.00416854	0.056794
cg06658129	6	29364602	OR12D2	NA	0.576887	0.295726	0.281161	0.00989277	0.0890943
cg00237606	6	29455256	MAS1L	NA	0.428351	0.231514	0.196836	0.0333303	0.170094
cg10516386	6	29526197	UBD	NA	0.605499	0.245538	0.35996	0.000110659	0.00937056
cg06032337	6	29648468	NA	NA	0.724668	0.144555	0.580113	0.0125199	0.100866
cg26511972	6	29796591	HLA-G	chr6:29795553-29796594	0.513735	0.098516	0.415219	0.0300097	0.160891
cg10708400	6	30130449	TRIM15	NA	0.577279	0.264749	0.312529	0.00411071	0.0564398
cg02281167	6	30140113	TRIM15	chr6:30139718-30140263	0.419962	0.237178	0.182784	0.0466633	0.203154
cg08186900	6	30182518	TRIM26	chr6:30180933-30182187	0.505577	0.280416	0.225162	0.0345286	0.173389
cg10110998	6	30639987	DHX16	chr6:30640431-30640853	0.550854	0.143498	0.407356	0.00177257	0.0367629
cg10956589	6	30749279	NA	NA	0.43795	0.0943493	0.3436	0.0221196	0.136925
cg09556042	6	31237013	HLA-C	chr6:31238852-31240120	0.672455	0.150505	0.521949	0.0364145	0.178469
cg11917734	6	31237029	HLA-C	chr6:31238852-31240120	0.572746	0.115257	0.457489	0.0265253	0.15075
cg27083089	6	31322121	HLA-B	chr6:31323946-31325211	0.631933	0.0295239	0.602409	0.0443754	0.197918
cg02956255	6	31430641	HCP5	NA	0.514982	0.108804	0.406177	0.00828156	0.081
cg20240154	6	31464980	MICB	chr6:31465460-31466188	0.554854	0.172981	0.381873	0.0163644	0.116358
cg21222743	6	31543545	TNF	NA	0.51352	0.234087	0.279433	0.0452314	0.199823
cg00539325	6	31758897	VARS	NA	0.453455	0.247318	0.206138	8.69718e-07	0.000925066
cg20370184	6	31838544	SLC44A4	NA	0.621393	0.221619	0.399774	0.0438674	0.196701
cg19577206	6	31866825	EHMT2	chr6:31867691-31867957	0.548499	0.188717	0.359781	0.00614237	0.0693243
cg00588517	6	31895464	C2	NA	0.472901	0.222152	0.25075	0.0172235	0.119558
cg18626323	6	31919944	RDBP	NA	0.562744	0.298826	0.263918	0.0419698	0.192236
cg04344233	6	32027379	TNXB	NA	0.427109	0.288979	0.13813	0.0351132	0.175032
cg14531663	6	32116933	PRRT1	chr6:32116590-32117229	0.589834	0.18745	0.402384	0.0173637	0.120055
cg04630292	6	32116994	PRRT1	chr6:32116590-32117229	0.446649	0.10315	0.3435	0.0201729	0.130088
cg00886432	6	32515815	NA	NA	0.471257	0.249122	0.222135	0.000682247	0.0228521
cg03794491	6	32783387	HLA-DOB	NA	0.586866	0.0921157	0.49475	0.00647624	0.0713041
cg23333490	6	33050741	HLA-DPB1	chr6:33048416-33048814	0.664111	0.205905	0.458206	0.00131542	0.0316533
cg26784412	6	33088710	HLA-DPB2	chr6:33084740-33084995	0.504792	0.260348	0.244444	0.0343809	0.172996
cg20980653	6	33143760	COL11A2	NA	0.44423	0.0536235	0.390607	0.0155038	0.112972
cg19241689	6	33245516	B3GALT4	chr6:33244677-33245554	0.52846	0.245099	0.283361	0.0434816	0.195726
cg16396284	6	33245537	B3GALT4	chr6:33244677-33245554	0.462035	0.151491	0.310543	0.016544	0.117018
cg01234945	6	33398923	SYNGAP1	chr6:33396050-33396296	0.502691	0.230924	0.271767	0.0423535	0.193155
cg26535273	6	33419140	SYNGAP1	chr6:33422046-33422530	0.677896	0.266589	0.411307	0.0105697	0.092123
cg22275276	6	33973531	NA	NA	0.447096	0.279359	0.167737	0.0341809	0.172436
cg26194212	6	37468022	C6orf129	chr6:37467395-37467800	0.481997	0.18977	0.292227	0.00473664	0.0606646
cg21531126	6	40361439	LRFN2	chr6:40359770-40360438	0.537536	0.295828	0.241708	0.0120839	0.0990206
cg21961970	6	40999214	UNC5CL	chr6:40995802-40996241	0.605077	0.255108	0.349968	0.0140632	0.107426
cg15153887	6	41123110	TREML1	NA	0.427575	0.0746276	0.352948	0.0260986	0.14947
cg20797552	6	41750288	PRICKLE4	chr6:41748132-41748672	0.78367	0.237922	0.545748	2.63657e-06	0.00159373
cg01077616	6	42017945	TAF8;CCND3	chr6:42018139-42018604	0.456392	0.18383	0.272561	9.10911e-06	0.00290594
cg13507489	6	42111005	C6orf132	chr6:42109904-42110361	0.689269	0.272338	0.416932	0.0102017	0.0904297
cg24520538	6	42739049	NA	NA	0.53777	0.198998	0.338772	0.0244512	0.144325
cg25289457	6	42832508	KIAA0240	NA	0.667583	0.275648	0.391935	0.00188057	0.0379125
cg17965698	6	42927384	GNMT	chr6:42928218-42928810	0.460086	0.28899	0.171096	0.0341553	0.172356
cg10088941	6	43608807	NA	chr6:43612714-43613366	0.472368	0.292141	0.180227	0.000174798	0.0117013
cg02272576	6	43868964	LOC100132354	NA	0.75967	0.204915	0.554755	0.0195931	0.128039
cg18502397	6	45798436	NA	NA	0.461345	0.227088	0.234257	0.00328687	0.0503516
cg16424311	6	49700271	CRISP3	NA	0.601639	0.165466	0.436173	0.000278181	0.0146901
cg06546787	6	50017475	DEFB112	NA	0.609955	0.23795	0.372005	7.42434e-05	0.00764327
cg11382976	6	58287938	GUSBL2	chr6:58287429-58287828	0.48536	0.270773	0.214587	1.37366e-06	0.00116438
cg17014035	6	66498734	MCART3P	chr6:66497675-66498033	0.43654	0.2691	0.16744	0.00317397	0.0495182
cg08977054	6	70143146	NA	NA	0.622109	0.227416	0.394693	6.27243e-06	0.00245392
cg23221791	6	73520383	KCNQ5	NA	0.433193	0.186806	0.246386	0.0162182	0.115797
cg15414745	6	74064047	DPPA5	chr6:74063519-74064471	0.533479	0.260394	0.273085	0.0154757	0.112851
cg16284238	6	87196595	NA	NA	0.410296	0.211154	0.199142	0.0335081	0.170562
cg08326209	6	87802626	CGA	NA	0.574334	0.145111	0.429222	0.000117952	0.00966676
cg04473763	6	88879765	NA	chr6:88875397-88877449	0.428247	0.241654	0.186593	0.0476667	0.205542
cg25278663	6	89296947	NA	NA	0.573063	0.262411	0.310651	0.00140155	0.0327499
cg25295329	6	106348603	NA	NA	0.468885	0.203839	0.265046	0.00107958	0.028671
cg22876713	6	106819052	NA	NA	0.449526	0.183242	0.266283	3.86921e-05	0.00568199
cg05935660	6	111928756	TRAF3IP2	NA	0.580089	0.163824	0.416265	6.1628e-06	0.00243254
cg19815376	6	114225306	FLJ34503	NA	0.586622	0.207743	0.378879	0.00964402	0.087966
cg01784721	6	119402498	FAM184A	chr6:119399091-119400223	0.632756	0.231429	0.401327	2.13522e-06	0.00146101
cg24298578	6	121843956	NA	NA	0.726895	0.269433	0.457462	0.0143122	0.108399
cg13520736	6	125543048	TPD52L1	NA	0.465156	0.299208	0.165948	0.0382783	0.183183
cg14079463	6	127796989	C6orf174	chr6:127796286-127797356	0.81245	0.238672	0.573778	0.00032511	0.0158866
cg00257893	6	138820840	NHSL1	NA	0.526864	0.23203	0.294833	0.0224155	0.13788
cg15939182	6	141887594	NA	NA	0.822543	0.265421	0.557122	0.000108681	0.0092925
cg03668078	6	147124930	LOC729176;C6orf103	NA	0.581535	0.247889	0.333646	0.00749733	0.0769764
cg21338153	6	148880579	NA	chr6:148881016-148881441	0.487145	0.124505	0.36264	5.85653e-05	0.00681998
cg07619683	6	152126080	ESR1	chr6:152128822-152129771	0.531364	0.106422	0.424942	0.0321397	0.166932
cg02461269	6	156509874	NA	NA	0.432759	0.280901	0.151858	0.0443637	0.197881
cg17071432	6	158178235	NA	NA	0.435756	0.197222	0.238534	0.00952037	0.087373
cg13735018	6	158404121	SYNJ2	chr6:158402072-158403444	0.478458	0.164639	0.313818	0.011695	0.0972144
cg13161113	6	158438198	SYNJ2	NA	0.628247	0.250292	0.377955	0.0117333	0.0974215
cg08414108	6	158438202	SYNJ2	NA	0.58959	0.237024	0.352566	0.032535	0.167998
cg07516148	6	159463300	TAGAP	NA	0.577533	0.266595	0.310938	0.00171139	0.0361281
cg04837722	6	160463767	IGF2R	NA	0.835568	0.29791	0.537658	0.00965676	0.0880187
cg06599543	6	165749446	PDE10A	chr6:165747763-165747970	0.753475	0.232182	0.521293	2.43764e-05	0.00454259
cg23051859	6	166298877	NA	NA	0.508317	0.216424	0.291893	1.82873e-06	0.00133157
cg19625866	6	166511186	NA	NA	0.400933	0.288169	0.112764	0.0205622	0.131515
cg19954341	6	166583523	T	chr6:166579973-166583423	0.414804	0.110573	0.304231	0.0298243	0.160379
cg09487078	6	167525398	CCR6	NA	0.455994	0.257218	0.198776	0.0312573	0.164332
cg11942910	6	167738425	TTLL2	NA	0.452772	0.270944	0.181828	0.0281271	0.155402
cg17797360	6	167792741	TCP10	NA	0.50388	0.236339	0.267541	0.0295185	0.159514
cg25930662	6	168121243	NA	chr6:168120634-168120892	0.633658	0.25252	0.381138	0.0334212	0.170334
cg19672384	6	168132359	NA	chr6:168135847-168136065	0.588411	0.238674	0.349738	8.23619e-05	0.00805849
cg03703733	6	168147981	NA	NA	0.479259	0.12818	0.351079	0.0414876	0.191065
cg14972139	6	168559456	NA	NA	0.51452	0.180362	0.334158	0.0126658	0.101525
cg21899640	6	168609219	NA	chr6:168613132-168613346	0.471707	0.286536	0.18517	0.0269575	0.152019
cg19678315	6	168760112	NA	NA	0.51805	0.29057	0.22748	0.00390989	0.0550489
cg16805094	6	169629875	THBS2	chr6:169631759-169632823	0.565418	0.29649	0.268928	0.0188783	0.125571
cg01320433	6	169630013	THBS2	chr6:169631759-169632823	0.496457	0.215692	0.280765	0.00812564	0.0801754
cg19912309	6	170467967	NA	NA	0.404812	0.197838	0.206974	0.0404115	0.188404
cg13588517	6	170562720	NA	chr6:170564873-170565152	0.461334	0.229763	0.23157	0.00984441	0.0889087
cg00084338	6	170595920	DLL1	chr6:170597246-170597499	0.762698	0.235163	0.527535	0.0267614	0.151441
cg26461009	7	614047	PRKAR1B	chr7:612540-613739	0.590551	0.209012	0.381539	0.0441384	0.197332
cg07811933	7	1361132	NA	chr7:1362811-1363643	0.440824	0.245716	0.195108	0.0158522	0.114368
cg25148572	7	1365002	NA	chr7:1362811-1363643	0.484642	0.188502	0.29614	0.00170451	0.0360499
cg17475136	7	1506897	NA	NA	0.550381	0.13756	0.412821	0.000964694	0.0271207
cg01938825	7	1563708	NA	NA	0.502376	0.0757503	0.426626	0.00484399	0.0613628
cg10418812	7	1850329	NA	NA	0.557786	0.129657	0.428129	0.026069	0.149394
cg20297638	7	2563670	LFNG	chr7:2563610-2564056	0.54683	0.279257	0.267573	0.039367	0.185887
cg24693436	7	3033636	CARD11	NA	0.528371	0.229715	0.298656	0.00990065	0.0891272
cg16391242	7	3234697	NA	NA	0.581006	0.274874	0.306131	0.0199103	0.129134
cg21582785	7	3982778	SDK1	NA	0.667046	0.147276	0.51977	0.003146	0.0492961
cg08105834	7	4267372	SDK1	NA	0.553243	0.172625	0.380618	0.0144556	0.108977
cg03367558	7	5292696	NA	NA	0.648913	0.180458	0.468455	0.00546926	0.0652548
cg21214449	7	5292959	NA	NA	0.79212	0.290378	0.501742	2.70527e-06	0.00160801
cg03552804	7	5293235	NA	NA	0.49371	0.254532	0.239179	0.0267038	0.151274
cg20058937	7	5336543	SLC29A4	chr7:5336513-5336894	0.463983	0.163462	0.300521	0.0240493	0.143031
cg06587217	7	7015218	NA	NA	0.754062	0.248139	0.505922	0.000215598	0.0129746
cg15561493	7	12411370	VWDE	NA	0.642742	0.274633	0.368109	0.0284444	0.156347
cg00503731	7	12723327	NA	chr7:12726156-12727248	0.510871	0.191297	0.319574	0.0207789	0.132257
cg02661728	7	17018326	NA	NA	0.428855	0.154884	0.273971	0.0345298	0.17339
cg03947384	7	17691191	NA	NA	0.685183	0.248004	0.43718	0.039775	0.186896
cg20811456	7	20816971	NA	chr7:20817455-20818227	0.42054	0.177045	0.243494	0.00409837	0.0563679
cg22176954	7	22589311	NA	chr7:22589310-22589513	0.416739	0.126597	0.290142	0.03084	0.163176
cg16937266	7	23155407	KLHL7	NA	0.603799	0.298226	0.305573	0.000152806	0.0109047
cg05407003	7	23246146	NA	chr7:23245556-23246161	0.728742	0.245502	0.48324	0.00184734	0.0375731
cg02035102	7	23603991	NA	NA	0.427647	0.251846	0.175801	0.0307737	0.16302
cg08549390	7	25702709	NA	NA	0.680556	0.246759	0.433797	0.0223146	0.137558
cg14903331	7	28943581	NA	NA	0.430141	0.0792809	0.35086	0.0416597	0.191477
cg00566949	7	32927892	KBTBD2	chr7:32930730-32931956	0.516164	0.26932	0.246844	0.032229	0.167137
cg15400671	7	34004484	BMPER	NA	0.695395	0.215811	0.479584	0.00738026	0.0763368
cg05460050	7	38403507	NA	NA	0.44923	0.299498	0.149732	0.0106208	0.0923829
cg04842472	7	39872851	NA	chr7:39872841-39873151	0.455367	0.213483	0.241884	1.34142e-05	0.00348938
cg18485946	7	42313500	NA	NA	0.699536	0.297024	0.402512	5.12034e-05	0.00642208
cg04555966	7	44185986	GCK	chr7:44185961-44186184	0.578394	0.272446	0.305948	0.0110635	0.0943827
cg01998345	7	44612077	DDX56	chr7:44613211-44613875	0.589588	0.283383	0.306205	0.0351907	0.175266
cg14833891	7	45188085	NA	NA	0.475804	0.21959	0.256214	0.00162446	0.0352362
cg21769093	7	49819689	VWC2	chr7:49813008-49815752	0.62174	0.295631	0.326109	0.0233221	0.140776
cg17678740	7	53254947	NA	chr7:53254982-53255204	0.417098	0.202817	0.214281	0.0410481	0.189978
cg26967792	7	53257327	NA	chr7:53254982-53255204	0.464946	0.269033	0.195912	0.0480508	0.206427
cg20773588	7	55134101	EGFR	NA	0.56185	0.0986881	0.463162	0.0371745	0.180379
cg18694758	7	55379351	NA	NA	0.445063	0.271819	0.173244	0.00499976	0.0623508
cg03357999	7	55516724	NA	chr7:55516871-55517249	0.59804	0.189034	0.409006	0.0130316	0.10313
cg12114260	7	57080792	NA	chr7:57084195-57084405	0.849187	0.299068	0.550119	1.35304e-06	0.00115576
cg01200482	7	62514477	NA	chr7:62514515-62514983	0.454862	0.296316	0.158546	0.00530182	0.0642004
cg20845262	7	62514736	NA	chr7:62514515-62514983	0.518625	0.247958	0.270667	0.0134033	0.104713
cg14354292	7	63353606	NA	NA	0.74429	0.230031	0.51426	5.38391e-05	0.0065917
cg22695986	7	63386815	NA	chr7:63386608-63386885	0.405598	0.195311	0.210288	0.0246984	0.145092
cg03873153	7	64034943	NA	chr7:64029902-64030972	0.501094	0.18808	0.313014	0.00329235	0.0503919
cg25894440	7	65020034	NA	chr7:65019216-65020192	0.414098	0.232755	0.181343	4.89749e-05	0.00628842
cg08599824	7	67189164	NA	NA	0.45829	0.273457	0.184833	0.0433787	0.195515
cg21043424	7	73300908	NA	NA	0.470082	0.109024	0.361058	0.00926384	0.0860178
cg14667235	7	76026648	ZP3;SRCRB4D	chr7:76026790-76027223	0.503013	0.283808	0.219205	0.0180221	0.122548
cg20964461	7	80359326	NA	NA	0.47696	0.201699	0.275261	0.00913465	0.0853588
cg10524582	7	88119870	NA	NA	0.544893	0.199026	0.345867	0.0127906	0.10209
cg14950193	7	89873797	C7orf63	chr7:89874321-89874855	0.608341	0.192167	0.416175	0.000680718	0.0228338
cg18817900	7	92067459	NA	NA	0.459061	0.280421	0.178641	0.00242045	0.0430323
cg25284397	7	92238156	CDK6	NA	0.435939	0.119985	0.315954	0.0282935	0.155913
cg27393730	7	94285951	PEG10;SGCE	chr7:94284858-94286527	0.537695	0.273932	0.263763	1.10776e-08	0.00011955
cg25906151	7	97502140	ASNS	chr7:97501183-97501919	0.475197	0.183957	0.29124	0.0455894	0.20063
cg21010129	7	99576539	NA	NA	0.449745	0.286237	0.163508	0.000196236	0.012325
cg06194809	7	100042467	NA	NA	0.495391	0.253009	0.242382	0.0365541	0.178814
cg10350880	7	100423220	EPHB4	chr7:100424424-100425626	0.429589	0.156474	0.273115	0.0223397	0.137638
cg08952306	7	101962123	SH2B2	chr7:101961741-101962226	0.402582	0.108331	0.294251	0.0195285	0.127873
cg12241997	7	105320151	ATXN7L1	NA	0.552728	0.197895	0.354833	0.0184158	0.123981
cg04996020	7	107443898	SLC26A3	NA	0.469775	0.275464	0.194311	0.0333597	0.170158
cg05448383	7	107465264	NA	NA	0.444319	0.288028	0.156291	0.0200061	0.129467
cg16797901	7	111513558	DOCK4	NA	0.676146	0.259981	0.416166	0.00818594	0.0804993
cg05917537	7	117270621	CFTR	NA	0.486872	0.220889	0.265984	0.00939336	0.0867291
cg12124767	7	117299297	CFTR	NA	0.542907	0.290473	0.252434	0.00165736	0.0355696
cg19660744	7	122636106	TAS2R16	NA	0.573701	0.211963	0.361739	0.0256702	0.148143
cg09868882	7	126883640	GRM8	NA	0.501066	0.273104	0.227962	0.0239809	0.142811
cg15254881	7	126890512	GRM8	chr7:126891300-126894205	0.459938	0.199076	0.260861	0.00391715	0.055104
cg21363377	7	127651533	SND1	NA	0.509442	0.294035	0.215407	0.0406224	0.188937
cg14349538	7	128577651	IRF5	chr7:128577818-128578756	0.426763	0.103159	0.323604	0.0280031	0.155064
cg07224147	7	130130753	MESTIT1;MEST	chr7:130130739-130133111	0.547673	0.143415	0.404258	1.32297e-06	0.00114644
cg05862114	7	130132259	MESTIT1;MEST	chr7:130130739-130133111	0.503547	0.226041	0.277507	0.000188353	0.0121224
cg02596499	7	130724683	FLJ43663	NA	0.678667	0.139584	0.539083	0.0019961	0.0390944
cg07034700	7	137766315	AKR1D1	NA	0.610197	0.202791	0.407407	2.43806e-07	0.000514952
cg14373597	7	140080184	SLC37A3	NA	0.957447	0.294019	0.663427	2.4823e-06	0.00155486
cg11744116	7	141673582	TAS2R38	NA	0.487185	0.241581	0.245603	0.0129336	0.102695
cg20220755	7	142012034	NA	NA	0.504678	0.250361	0.254317	0.0110317	0.0942486
cg24469849	7	142043807	NA	NA	0.581738	0.228182	0.353556	0.00848352	0.08204
cg21165045	7	142352951	NA	NA	0.7066	0.0582511	0.648348	1.97583e-06	0.00139568
cg21294616	7	143093848	EPHA1	NA	0.703347	0.264489	0.438858	0.0196868	0.128355
cg14909495	7	150549472	ABP1	NA	0.400957	0.199111	0.201845	0.015371	0.112455
cg16817992	7	150655133	KCNH2	chr7:150655108-150655643	0.557113	0.252036	0.305077	0.00319989	0.0496778
cg25025646	7	150711449	ATG9B;NOS3	chr7:150710349-150711333	0.622916	0.156342	0.466574	0.0050344	0.0625799
cg12599641	7	150807470	AGAP3	NA	0.627062	0.235006	0.392056	0.000382595	0.0171936
cg01108370	7	151330008	PRKAG2	NA	0.481146	0.278956	0.20219	0.0301824	0.161391
cg20972917	7	151330066	PRKAG2	NA	0.615052	0.246512	0.36854	0.00711575	0.0748973
cg20716058	7	151330230	PRKAG2	NA	0.505526	0.158492	0.347034	0.00870674	0.0831464
cg14838600	7	151442967	PRKAG2	NA	0.488664	0.293471	0.195193	0.0128315	0.102267
cg27577993	7	151454795	PRKAG2	NA	0.524595	0.23684	0.287756	0.0313435	0.164551
cg18769120	7	155162662	NA	chr7:155164557-155167854	0.593966	0.281284	0.312682	0.027713	0.154252
cg16928523	7	155867278	NA	NA	0.41083	0.178378	0.232452	0.00368881	0.0533989
cg19425969	7	157291474	NA	chr7:157293455-157294066	0.417058	0.21972	0.197339	0.00291618	0.0474077
cg06328750	7	157322599	NA	chr7:157320462-157320669	0.47028	0.209266	0.261014	0.0187658	0.125188
cg19261526	7	157334648	PTPRN2	NA	0.516289	0.24118	0.275108	0.00134031	0.0319516
cg24604127	7	157886926	PTPRN2	chr7:157890656-157891557	0.582549	0.220096	0.362453	0.010943	0.0938822
cg03308120	7	157933784	PTPRN2	chr7:157937614-157937841	0.419783	0.265768	0.154015	0.0204701	0.131187
cg06621425	7	157982589	PTPRN2	chr7:157980786-157981462	0.498447	0.258586	0.239861	0.0272691	0.153
cg23066280	7	158032496	PTPRN2	NA	0.712256	0.2609	0.451355	0.00411749	0.0564977
cg06715136	7	158046025	PTPRN2	NA	0.713268	0.252835	0.460433	0.0100595	0.0898138
cg18424101	7	158072443	PTPRN2	NA	0.474533	0.195125	0.279408	4.68097e-07	0.000681318
cg01980591	8	1423823	NA	NA	0.563126	0.106723	0.456403	0.00219944	0.0409844
cg07756647	8	1441985	NA	chr8:1443867-1444086	0.547085	0.230155	0.316931	0.00103558	0.0281011
cg22310744	8	1786280	ARHGEF10	NA	0.682052	0.165806	0.516246	0.0182759	0.123479
cg21707089	8	1969769	NA	chr8:1971909-1972406	0.50844	0.137358	0.371082	0.00620296	0.0696767
cg06440275	8	2005701	MYOM2	chr8:2003809-2004059	0.417641	0.255086	0.162554	0.0490127	0.208601
cg02402368	8	6420726	MCPH1;ANGPT2	chr8:6424215-6424888	0.435582	0.153408	0.282174	0.0182026	0.12323
cg01556846	8	6421171	MCPH1;ANGPT2	chr8:6424215-6424888	0.664146	0.237847	0.426299	0.0131169	0.103499
cg02195405	8	7650102	NA	chr8:7649611-7649865	0.574264	0.28518	0.289084	0.000238314	0.0135903
cg01245776	8	7813144	FAM66E	chr8:7812520-7812938	0.431562	0.200821	0.230741	0.0431698	0.195038
cg02242004	8	9754896	NA	chr8:9756177-9756993	0.49984	0.257302	0.242539	0.0130986	0.103434
cg07301044	8	9765583	NA	chr8:9762661-9764748	0.519601	0.0826254	0.436976	0.00134369	0.0319914
cg04057858	8	10383763	T-SP1	NA	0.452931	0.244231	0.2087	0.0123922	0.100328
cg19847130	8	10466454	RP1L1	chr8:10469795-10470069	0.789144	0.299982	0.489162	0.000929453	0.0266239
cg27110277	8	16860121	FGF20	chr8:16859044-16859452	0.443001	0.180621	0.26238	0.014959	0.110874
cg01793320	8	20030779	SLC18A1	NA	0.43647	0.201639	0.23483	0.00644728	0.0711303
cg03979241	8	21916824	EPB49	chr8:21914275-21914525	0.442597	0.233331	0.209266	0.030381	0.161956
cg26392737	8	21916853	EPB49	chr8:21914275-21914525	0.542308	0.26616	0.276148	0.0210234	0.133078
cg25903363	8	21972479	HR	NA	0.504509	0.221112	0.283397	0.0175283	0.120651
cg13866190	8	22499776	FLJ14107;BIN3	NA	0.485776	0.279589	0.206186	0.00716725	0.075205
cg05056638	8	24800824	NA	chr8:24799703-24800147	0.585111	0.208967	0.376144	0.0378463	0.182077
cg23760300	8	26942425	NA	NA	0.465378	0.212393	0.252985	0.0434288	0.195619
cg27258878	8	30407398	RBPMS	NA	0.562169	0.296935	0.265234	2.53104e-05	0.00463735
cg05861515	8	32504400	NRG1	NA	0.55492	0.129582	0.425338	0.0359656	0.177348
cg20893180	8	36957379	NA	NA	0.535271	0.292492	0.242778	0.0380681	0.18265
cg05959430	8	37005558	NA	NA	0.573398	0.203676	0.369722	0.0296443	0.159885
cg17196051	8	37005572	NA	NA	0.429087	0.0835748	0.345512	0.0374255	0.181003
cg14213394	8	38508585	NA	chr8:38508299-38508748	0.43101	0.185016	0.245994	0.0195591	0.127946
cg20587332	8	40736768	ZMAT4	NA	0.546857	0.191949	0.354908	0.000349774	0.0164086
cg15450349	8	42269042	NA	chr8:42268436-42268759	0.725689	0.268804	0.456885	0.0016344	0.0353219
cg20148796	8	42608060	CHRNA6	NA	0.504309	0.179371	0.324938	0.0142281	0.108064
cg27395654	8	42623686	CHRNA6	NA	0.564505	0.138356	0.426149	0.000286878	0.0149161
cg11826726	8	43131431	NA	chr8:43131177-43131487	0.569055	0.282691	0.286364	0.0217169	0.13554
cg18013056	8	47174057	NA	NA	0.674939	0.149692	0.525247	1.18465e-05	0.00330502
cg07856280	8	48038289	NA	NA	0.520302	0.233112	0.28719	0.0467432	0.203347
cg18049571	8	54791151	RGS20	chr8:54791845-54795141	0.412325	0.170205	0.24212	0.0393544	0.185853
cg02416510	8	54791763	RGS20	chr8:54791845-54795141	0.401363	0.192057	0.209306	0.0363226	0.178258
cg20801711	8	55278980	NA	NA	0.505767	0.186441	0.319326	0.0132638	0.104112
cg09858108	8	58055024	NA	chr8:58054945-58055600	0.559373	0.281477	0.277896	0.0434044	0.195567
cg21047695	8	63614552	NKAIN3	NA	0.589635	0.238314	0.351321	0.0433276	0.195393
cg22660370	8	64132778	NA	NA	0.589609	0.273372	0.316237	0.0097972	0.0886867
cg02980621	8	65280876	NA	chr8:65281903-65283043	0.539894	0.202777	0.337118	0.000645134	0.0222646
cg03656863	8	67467992	NA	NA	0.746028	0.264339	0.481689	0.0175941	0.120866
cg04548327	8	71716525	NA	NA	0.471323	0.213987	0.257336	0.0270537	0.152344
cg26684050	8	74514105	STAU2	NA	0.413696	0.0562174	0.357478	0.0380616	0.182632
cg12992268	8	76181841	NA	NA	0.575068	0.289833	0.285235	0.0301591	0.161335
cg03961824	8	82530967	NA	NA	0.476925	0.225357	0.251568	0.0167243	0.117701
cg15795515	8	84677364	NA	NA	0.7101	0.238155	0.471944	0.00107932	0.0286675
cg23704802	8	87356638	WWP1	chr8:87354544-87355446	0.647038	0.183531	0.463506	0.0190505	0.126153
cg22061479	8	87484795	FAM82B	NA	0.505476	0.275604	0.229872	0.000568439	0.020933
cg27456449	8	94846603	NA	NA	0.539009	0.240803	0.298206	0.000913662	0.0264094
cg03483314	8	102083111	NA	NA	0.590971	0.232849	0.358121	0.0224897	0.138082
cg07301829	8	118313044	NA	NA	0.616315	0.26886	0.347455	0.0123263	0.100066
cg00940941	8	120257063	MAL2	NA	0.474593	0.183512	0.291081	0.0296823	0.159989
cg19721060	8	124284568	ZHX1	chr8:124286209-124287666	0.583409	0.292701	0.290708	0.0465583	0.20288
cg22586603	8	129985596	NA	NA	0.521843	0.118507	0.403336	0.0233136	0.140745
cg17193551	8	130925897	FAM49B	NA	0.411047	0.171472	0.239576	0.00800252	0.0795174
cg19844232	8	131075016	ASAP1	NA	0.507524	0.0799301	0.427594	0.00441035	0.0584104
cg12292134	8	131272997	ASAP1	NA	0.612589	0.228199	0.384391	0.0294869	0.159421
cg00799984	8	134307105	NDRG1	chr8:134308328-134310145	0.551082	0.27305	0.278032	0.00932623	0.0863461
cg05828605	8	134401000	NA	NA	0.556	0.091329	0.464671	0.0477142	0.205667
cg25398315	8	135938022	NA	NA	0.416616	0.194696	0.22192	0.00688762	0.0735993
cg17099048	8	139734443	COL22A1	NA	0.572791	0.242624	0.330167	0.0433417	0.195428
cg15835747	8	143523387	NA	NA	0.414655	0.237083	0.177571	0.032221	0.167127
cg25473866	8	143581070	BAI1	chr8:143580769-143580975	0.424714	0.256031	0.168683	0.0198374	0.128887
cg25471715	8	144129543	C8orf31	NA	0.480468	0.261179	0.219289	0.0213262	0.13416
cg22291580	8	144154130	NA	chr8:144153650-144155395	0.582321	0.23398	0.348341	0.00461052	0.0598057
cg23244022	8	144437350	NA	NA	0.652074	0.290781	0.361293	0.0446315	0.198509
cg11873462	8	144611940	ZC3H3	NA	0.559539	0.293194	0.266345	0.0185942	0.124636
cg13072214	8	145060799	PARP10	chr8:145063919-145065386	0.528189	0.277784	0.250405	0.00388927	0.0548984
cg06239191	8	145163136	KIAA1875	chr8:145163068-145165467	0.584722	0.246243	0.338479	0.0234792	0.141286
cg26827874	8	145601235	ADCK5	chr8:145597414-145598588	0.687763	0.271432	0.416331	0.000118085	0.00967387
cg12010198	8	145939499	NA	chr8:145938492-145939708	0.515201	0.263808	0.251393	0.0116175	0.096889
cg21544702	8	146223385	TMED10P;ZNF252	NA	0.630242	0.293224	0.337018	0.00284517	0.0468217
cg13936363	9	4116422	GLIS3	chr9:4117825-4118594	0.411901	0.0951802	0.316721	0.0238682	0.142432
cg10565589	9	14314066	NFIB	chr9:14312952-14315351	0.422021	0.0307775	0.391244	0.000290514	0.0150099
cg00731232	9	18437917	NA	chr9:18438556-18438802	0.403793	0.265035	0.138758	0.0295209	0.159519
cg14014731	9	19378679	RPS6	chr9:19379794-19380341	0.533298	0.19443	0.338868	0.0332786	0.16995
cg14644378	9	34988588	DNAJB5	chr9:34989555-34989875	0.571485	0.245148	0.326337	0.0416284	0.191399
cg14033946	9	36490299	NA	chr9:36487107-36488083	0.51158	0.219296	0.292284	0.00212194	0.0402789
cg14181345	9	37649417	NA	chr9:37650696-37651409	0.55146	0.211232	0.340227	0.0068713	0.0735171
cg13117809	9	70177846	FOXD4L5	chr9:70176487-70177962	0.438378	0.250871	0.187507	0.038218	0.183029
cg13648127	9	72665127	MAMDC2	NA	0.561468	0.295504	0.265963	0.0491791	0.208994
cg00296903	9	90620271	NA	chr9:90621588-90622101	0.621298	0.264901	0.356397	0.0456171	0.200689
cg14220146	9	96068079	WNK2	chr9:96069141-96069380	0.556786	0.22531	0.331476	0.0168008	0.118003
cg13727089	9	100070423	KIAA1529	chr9:100069890-100070351	0.408222	0.114882	0.293339	0.0184462	0.124081
cg21182108	9	101553307	ANKS6	NA	0.492489	0.150581	0.341908	0.037214	0.180453
cg13893707	9	101749605	COL15A1	chr9:101747876-101748083	0.415608	0.244877	0.170731	0.00316014	0.0494092
cg14157578	9	110764967	NA	NA	0.593309	0.201818	0.391491	0.00909575	0.0851486
cg03996151	9	124130401	STOM	chr9:124132057-124133095	0.609668	0.182622	0.427046	0.00247038	0.0434572
cg14598387	9	125289357	OR1N1	NA	0.460832	0.237537	0.223295	0.0110543	0.094345
cg14103872	9	127576495	OLFML2A	chr9:127572126-127572641	0.516534	0.208554	0.30798	0.0198567	0.128955
cg13571582	9	129483663	NA	chr9:129484841-129485887	0.406545	0.241917	0.164627	0.00747318	0.0768533
cg14927083	9	132175840	NA	chr9:132175521-132176890	0.420155	0.251782	0.168372	0.00149957	0.0338586
cg14453762	9	135058277	NTNG2	NA	0.506705	0.184969	0.321736	0.0314509	0.164905
cg21195491	9	135753121	C9orf98;C9orf9	chr9:135753347-135754384	0.497645	0.210651	0.286994	0.0228205	0.139109
cg13756251	9	137675723	COL5A1	NA	0.567403	0.268341	0.299062	0.000122976	0.00983437
cg13504740	9	139070867	NA	chr9:139069755-139070076	0.512754	0.248472	0.264283	0.0118505	0.097961
cg14005531	9	139141692	NA	chr9:139142010-139142288	0.440723	0.122948	0.317774	0.0165692	0.117102
cg09789536	1	896226	KLHL17	chr1:894313-902654	0.275552	0.450053	-0.174501	0.00695223	0.0739552
cg16045223	1	1206372	UBE2J2	chr1:1208515-1209942	0.166144	0.455188	-0.289044	0.0323681	0.16752
cg21290290	1	2518275	C1orf93	chr1:2517397-2518892	0.179276	0.447259	-0.267984	5.76115e-05	0.00678863
cg10510935	1	4059661	NA	NA	0.276196	0.482823	-0.206627	0.0394081	0.185999
cg19274341	1	8143891	NA	NA	0.143164	0.501569	-0.358405	0.00215515	0.0406218
cg23010629	1	18700603	IGSF21	chr1:18703295-18703496	0.233789	0.516025	-0.282236	0.0223873	0.137781
cg03739172	1	19046707	PAX7	chr1:19043390-19043828	0.183226	0.453429	-0.270203	0.0139898	0.107097
cg16552822	1	19278734	IFFO2	chr1:19281948-19283883	0.235736	0.464373	-0.228637	0.0275232	0.153714
cg07813254	1	20877673	FAM43B	chr1:20878894-20880592	0.178848	0.456847	-0.277999	0.024914	0.145796
cg01053463	1	26186087	C1orf135	chr1:26185472-26186356	0.032253	0.514525	-0.482272	3.63327e-05	0.00554164
cg16384849	1	34642386	C1orf94	chr1:34642382-34643024	0.290998	0.517824	-0.226826	0.0382176	0.183029
cg16379885	1	37500369	GRIK3	chr1:37498377-37500624	0.161454	0.493852	-0.332398	2.45619e-07	0.000514952
cg16510040	1	40042432	PABPC4	chr1:40041317-40042667	0.234732	0.45326	-0.218528	0.0279782	0.155003
cg12160637	1	40105706	HEYL	chr1:40105010-40105707	0.286635	0.41875	-0.132115	0.00258705	0.0445121
cg24545964	1	40108561	NA	chr1:40105010-40105707	0.211669	0.583469	-0.371799	0.0197184	0.128451
cg14220678	1	46089024	CCDC17	chr1:46088194-46089142	0.214136	0.643962	-0.429825	0.00020449	0.0125725
cg03409548	1	47082691	MOBKL2C	chr1:47082016-47082526	0.0509226	0.700547	-0.649624	0.000392487	0.0174643
cg16598600	1	50891456	NA	chr1:50884228-50891471	0.274866	0.501639	-0.226773	0.00526625	0.0639772
cg24327307	1	54753071	SSBP3	NA	0.135286	0.432196	-0.29691	0.047215	0.204433
cg20082904	1	55446640	TMEM61	chr1:55446087-55446846	0.256899	0.575676	-0.318778	0.00660448	0.0720511
cg08029281	1	67600428	NA	chr1:67600390-67600715	0.103295	0.433988	-0.330693	0.0309222	0.163368
cg11248166	1	74988194	TNNI3K	NA	0.258201	0.420864	-0.162663	0.0109198	0.0937687
cg13529755	1	149138398	NA	chr1:149137542-149138399	0.105948	0.41148	-0.305532	0.000787672	0.0244811
cg06366585	1	150338087	RPRD2	chr1:150336831-150337289	0.106172	0.437122	-0.33095	0.000354426	0.0165137
cg06936779	1	151171405	PIP5K1A	chr1:151170847-151171532	0.115399	0.448088	-0.332689	4.76809e-05	0.00623086
cg14172633	1	185703557	HMCN1	chr1:185703458-185703662	0.10371	0.432929	-0.32922	1.02488e-05	0.00307654
cg17014757	1	203156097	CHI3L1	NA	0.266975	0.549825	-0.28285	0.0101989	0.0904217
cg26825650	1	204182957	GOLT1A	NA	0.239255	0.43638	-0.197126	0.0144982	0.109135
cg26418147	1	205743515	RAB7L1	chr1:205743900-205744668	0.233476	0.419443	-0.185968	0.042696	0.193936
cg00848374	1	215179216	KCNK2	NA	0.223747	0.532281	-0.308535	0.0203528	0.130724
cg22163199	1	228297864	MRPL55	chr1:228296787-228297276	0.256512	0.607108	-0.350596	0.00788354	0.0789593
cg05712010	1	230895283	CAPN9	NA	0.275962	0.518438	-0.242475	0.0236299	0.141722
cg23978242	10	530635	DIP2C	chr10:530713-531099	0.146659	0.643154	-0.496495	0.0355665	0.176281
cg10292584	10	1772472	ADARB2	NA	0.279434	0.478817	-0.199383	0.0318321	0.166027
cg26254345	10	2971684	NA	NA	0.231908	0.532995	-0.301086	0.0263125	0.150109
cg23731595	10	30346789	KIAA1462	chr10:30347599-30348416	0.263994	0.584007	-0.320014	0.031484	0.164992
cg16873652	10	31892639	NA	chr10:31892189-31892752	0.274249	0.403136	-0.128887	0.0138053	0.106309
cg00090782	10	43248870	NA	chr10:43248523-43250912	0.291243	0.430209	-0.138966	0.00506358	0.06275
cg14381908	10	43697817	RASGEF1A	chr10:43697777-43698177	0.22868	0.400111	-0.17143	0.00353463	0.0522805
cg10786572	10	54632322	NA	chr10:54631211-54631426	0.243291	0.526847	-0.283556	0.039493	0.186201
cg02378006	10	73026288	UNC5B	NA	0.0735838	0.417584	-0.344	0.0190136	0.126006
cg12478331	10	83633430	NA	chr10:83633820-83635729	0.115008	0.445579	-0.330571	0.0475304	0.205187
cg25721744	10	102767357	LZTS2	chr10:102765205-102765448	0.209472	0.566069	-0.356597	0.000231841	0.0134321
cg24902339	10	119867927	CASC2	NA	0.229041	0.834952	-0.605911	0.000258393	0.0141194
cg22891191	10	129706234	PTPRE	chr10:129705217-129706237	0.271364	0.444292	-0.172928	0.0342083	0.172517
cg24134897	11	859670	TSPAN4	chr11:858575-858932	0.163823	0.41343	-0.249607	0.00296123	0.0477862
cg14620768	11	2139959	NA	NA	0.177622	0.401784	-0.224163	0.0436704	0.196186
cg04072545	11	2161481	IGF2;IGF2AS;INS-IGF2	chr11:2158951-2162484	0.24361	0.400376	-0.156765	0.00186551	0.0377603
cg09785033	11	2336066	TSPAN32	NA	0.226093	0.632399	-0.406306	0.0446066	0.198471
cg13816999	11	12398883	PARVA	chr11:12398965-12399863	0.190902	0.421278	-0.230376	0.00547088	0.0652665
cg21518089	11	22362708	SLC17A6	chr11:22362862-22363377	0.229796	0.411942	-0.182147	0.031301	0.164433
cg08370146	11	31849262	NA	chr11:31847132-31847958	0.154947	0.415621	-0.260674	0.0428824	0.194399
cg10835651	11	34340108	ABTB2	NA	0.204714	0.481644	-0.27693	0.0406319	0.188955
cg10817615	11	45687277	CHST1	chr11:45686160-45687495	0.0138425	0.615928	-0.602085	1.00312e-06	0.000980987
cg16136385	11	46848389	CKAP5	NA	0.274458	0.416812	-0.142355	5.85321e-05	0.00681943
cg06799747	11	49017551	NA	NA	0.238765	0.546571	-0.307806	0.00157036	0.0346452
cg13329217	11	63975481	FERMT3	chr11:63974829-63975048	0.265913	0.415431	-0.149518	0.029823	0.160379
cg09439534	11	64268269	NA	NA	0.174846	0.440213	-0.265367	0.000135029	0.010303
cg02046017	11	70707406	SHANK2	NA	0.223209	0.434766	-0.211556	0.0370798	0.180131
cg14708990	11	76839217	MYO7A	NA	0.290546	0.455802	-0.165256	0.0194253	0.127512
cg13740636	11	93754223	HEPHL1	NA	0.147213	0.411449	-0.264237	0.00593148	0.068067
cg20016411	11	113344987	DRD2	chr11:113345068-113346328	0.19581	0.432206	-0.236396	0.00231241	0.042094
cg21739934	11	116371391	NA	chr11:116371182-116371606	0.0562665	0.420248	-0.363981	0.00293763	0.0475916
cg00909232	12	323439	SLC6A12	NA	0.190927	0.401058	-0.210131	0.0168039	0.118019
cg08726801	12	1974122	CACNA2D4	chr12:1973739-1974958	0.225284	0.485109	-0.259825	7.37164e-05	0.00762314
cg04643437	12	14518655	ATF7IP	chr12:14518525-14518975	0.110391	0.622906	-0.512515	1.41062e-07	0.000390103
cg11285998	12	53399246	EIF4B	chr12:53399872-53400896	0.207568	0.44993	-0.242362	0.0187977	0.1253
cg09365924	12	53611399	RARG	chr12:53613716-53615103	0.269596	0.485285	-0.215689	0.0287118	0.157166
cg07528595	12	54814557	NA	chr12:54812702-54813191	0.115088	0.415549	-0.300461	0.00250728	0.0437982
cg12926596	12	56111944	BLOC1S1	chr12:56109798-56110298	0.268258	0.500578	-0.23232	0.0131421	0.1036
cg03052162	12	57622963	SHMT2	chr12:57623420-57623903	0.227629	0.580085	-0.352455	0.00482662	0.06125
cg21500166	12	75603184	KCNC2	chr12:75602991-75603344	0.288935	0.484422	-0.195487	0.000185693	0.0120352
cg07912251	12	107712194	BTBD11	chr12:107711603-107714107	0.029674	0.429916	-0.400243	0.000174406	0.0116854
cg15005962	12	109507389	USP30	NA	0.273495	0.462293	-0.188799	0.00738538	0.0763699
cg16797699	12	109569084	NA	NA	0.281317	0.478359	-0.197043	0.0411663	0.190262
cg00851732	12	113229793	RPH3A	NA	0.188199	0.412644	-0.224444	0.0262115	0.149799
cg15125438	12	113684389	TPCN1	NA	0.265289	0.42719	-0.161901	0.0364275	0.178496
cg03109701	12	117174758	RNFT2;C12orf49	chr12:117175623-117176436	0.204046	0.40287	-0.198824	0.0101994	0.0904217
cg09924998	12	122751933	VPS33A	chr12:122750769-122751228	0.22277	0.48799	-0.26522	0.021228	0.133821
cg16111364	12	122891696	CLIP1	NA	0.148813	0.424907	-0.276095	0.032425	0.167694
cg08617683	12	133083589	FBRSL1	NA	0.1921	0.581201	-0.389101	0.011223	0.0951095
cg11597969	13	19299584	NA	chr13:19299583-19299821	0.234989	0.424568	-0.189579	0.00881222	0.0836898
cg25536467	13	19960816	NA	chr13:19964791-19965017	0.167159	0.417113	-0.249954	0.0113947	0.0958779
cg04607442	13	21872219	NA	chr13:21872179-21872665	0.137661	0.4307	-0.293039	1.42014e-05	0.00357844
cg16042212	13	41706227	KBTBD6	chr13:41706202-41707120	0.115713	0.69981	-0.584098	4.06531e-06	0.002008
cg11294750	13	94957721	GPC6	NA	0.247327	0.664835	-0.417508	0.0276341	0.154009
cg02565999	13	95003984	GPC6	NA	0.196192	0.828111	-0.631919	0.0164185	0.116553
cg18827503	13	112574260	NA	chr13:112575723-112575998	0.262939	0.468978	-0.206038	0.00819417	0.0805419
cg14444287	13	112755863	NA	chr13:112758598-112760491	0.143411	0.402742	-0.25933	0.00544886	0.0651367
cg09715768	13	114202537	TMCO3	chr13:114202596-114202862	0.0942366	0.424705	-0.330468	0.000321722	0.0157978
cg10858480	14	61122774	NA	chr14:61123613-61124613	0.288164	0.536703	-0.248539	0.0450538	0.199442
cg15540602	14	61122911	NA	chr14:61123613-61124613	0.246278	0.557626	-0.311348	0.0224453	0.137954
cg05854694	14	61123243	NA	chr14:61123613-61124613	0.29841	0.546048	-0.247638	0.0225266	0.138211
cg13038685	14	77504478	NA	NA	0.297558	0.517647	-0.220088	0.0495528	0.209829
cg02719245	14	95624293	FLJ45244;DICER1	chr14:95623080-95624220	0.0238195	0.583489	-0.55967	2.68343e-06	0.00160801
cg06961429	14	101493361	MIR329-2	NA	0.299792	0.5589	-0.259108	0.0197342	0.128506
cg23934700	14	105126697	NA	chr14:105126190-105126732	0.178466	0.402241	-0.223775	0.0171413	0.119273
cg24491553	15	41851210	TYRO3	chr15:41851723-41851970	0.166646	0.473039	-0.306393	2.30641e-06	0.00150748
cg23446514	15	66797150	RPL4;SNORD18A;ZWILCH	NA	0.0762755	0.421708	-0.345432	0.000203382	0.0125476
cg21735668	15	67072353	SMAD6	chr15:67073306-67073943	0.257986	0.636904	-0.378917	0.00152682	0.0341791
cg16666463	15	78634088	CRABP1	chr15:78633322-78634089	0.244051	0.500265	-0.256214	0.0448895	0.199079
cg12486493	15	99417267	IGF1R	NA	0.29456	0.586986	-0.292426	0.0425132	0.193514
cg04751761	16	2084192	SLC9A3R2	chr16:2086420-2086892	0.251206	0.479834	-0.228628	0.0174685	0.120442
cg07904290	16	5482346	NA	NA	0.194224	0.422072	-0.227848	0.0121515	0.0993349
cg26445794	16	10837274	NUBP1	chr16:10837584-10838196	0.237364	0.523085	-0.285721	0.0418914	0.192056
cg07212416	16	28385626	NA	NA	0.242057	0.455845	-0.213788	0.00392007	0.0551222
cg05343105	16	29801371	KIF22	chr16:29801696-29802545	0.283773	0.553572	-0.269798	0.0211504	0.133532
cg02218809	16	29973300	TMEM219	chr16:29973023-29973570	0.13604	0.646774	-0.510735	0.000535328	0.0203508
cg16362480	16	30077084	ALDOA	chr16:30076310-30077872	0.266597	0.448303	-0.181706	0.000122567	0.00982098
cg01350934	16	57335130	NA	NA	0.22336	0.471449	-0.248089	0.00640505	0.0708889
cg17105206	16	67211972	KIAA0895L	chr16:67211933-67212509	0.289884	0.436095	-0.14621	0.00237586	0.0426525
cg05035061	16	85028831	ZDHHC7	NA	0.185497	0.434293	-0.248795	0.033213	0.169793
cg06834912	16	86547203	FOXF1	chr16:86549069-86550512	0.0512721	0.706896	-0.655624	0.00208822	0.0399629
cg08589354	16	86548895	NA	chr16:86549069-86550512	0.124446	0.478076	-0.353631	0.030497	0.162297
cg25170091	17	202716	RPH3AL	chr17:205475-206667	0.251902	0.490614	-0.238712	0.0358686	0.177099
cg22021934	17	1358234	CRK	chr17:1358888-1359814	0.23078	0.547308	-0.316528	0.00833966	0.0812865
cg06967127	17	1358271	CRK	chr17:1358888-1359814	0.20324	0.424103	-0.220863	0.0318104	0.165963
cg03216991	17	2415620	METT10D	chr17:2415061-2415362	0.238888	0.417965	-0.179078	0.00143722	0.0331422
cg25690958	17	4439481	SPNS2	chr17:4439300-4439705	0.164178	0.409156	-0.244978	0.0107975	0.0932384
cg19841506	17	4642056	CXCL16;ZMYND15	chr17:4642038-4643410	0.250578	0.421645	-0.171067	0.0214485	0.134587
cg13468249	17	7154818	DULLARD;C17orf81	chr17:7154424-7156126	0.231254	0.507153	-0.275898	0.000655437	0.022445
cg06418907	17	7982510	ALOX12B	chr17:7982631-7983560	0.215009	0.437921	-0.222912	0.0492517	0.209171
cg26598388	17	16284909	UBB	chr17:16283927-16284768	0.286376	0.472135	-0.185758	0.000176926	0.0117691
cg21432842	17	38171697	CSF3	NA	0.285617	0.578068	-0.292451	0.00506609	0.0627565
cg04593538	17	41740208	MEOX1	NA	0.266951	0.4273	-0.160349	0.00862697	0.0827478
cg11311843	17	47302003	PHOSPHO1	chr17:47301545-47302477	0.173726	0.482359	-0.308632	3.15239e-07	0.000568838
cg07394955	17	48070699	DLX3	chr17:48070698-48072654	0.182369	0.431081	-0.248712	0.0225265	0.138211
cg09667001	17	60215649	NA	chr17:60214775-60216785	0.211779	0.433942	-0.222162	1.11025e-05	0.00320662
cg09388215	17	64188148	CCDC46	chr17:64187712-64188586	0.217482	0.413202	-0.19572	3.32172e-05	0.00531372
cg01132443	17	74735058	MFSD11	chr17:74732345-74734222	0.105752	0.401605	-0.295853	0.0157771	0.11406
cg06807993	17	79099785	MIR657;AATK;MIR338	chr17:79102748-79102970	0.291632	0.915513	-0.623882	0.00363645	0.0530291
cg22501454	18	22931003	ZNF521	chr18:22930018-22930904	0.131626	0.480764	-0.349138	2.2873e-05	0.0044146
cg06338499	18	34854300	BRUNOL4	chr18:34854247-34855163	0.267845	0.482614	-0.214768	0.00913869	0.0853699
cg18639142	19	1489759	REEP6;PCSK4	chr19:1490134-1491806	0.208346	0.429461	-0.221115	0.0363475	0.178327
cg27029238	19	3285038	BRUNOL5	chr19:3285856-3286121	0.0327114	0.478378	-0.445667	6.46614e-05	0.00713924
cg23853484	19	7795988	CLEC4G	chr19:7794793-7796410	0.0268564	0.413721	-0.386865	0.00395905	0.0554115
cg07680195	19	17622109	PGLS	chr19:17622317-17623316	0.253875	0.541146	-0.287271	1.98404e-06	0.00139568
cg24059119	19	30715575	NA	chr19:30715549-30715753	0.230596	0.523384	-0.292788	0.00268585	0.0454323
cg22238209	19	35800743	MAG	chr19:35800718-35801031	0.211205	0.434335	-0.22313	0.0154729	0.11284
cg23894862	19	38826104	CATSPERG	chr19:38826303-38826573	0.29393	0.448599	-0.154669	0.00113148	0.0292975
cg26470501	19	45252955	BCL3	chr19:45251975-45252330	0.174394	0.43996	-0.265566	0.0274935	0.153628
cg23548163	19	46807119	HIF3A	chr19:46806998-46807617	0.198173	0.424222	-0.226049	0.00989863	0.089121
cg07501337	19	53324732	ZNF28	NA	0.25348	0.570901	-0.317421	0.0249763	0.145949
cg23851558	2	6121420	LOC400940	NA	0.262141	0.455104	-0.192962	0.000175804	0.0117464
cg05707844	2	37383994	EIF2AK2	chr2:37383901-37384402	0.117362	0.440979	-0.323617	2.0706e-05	0.00422112
cg02751808	2	71125521	NA	chr2:71126720-71129209	0.219576	0.662176	-0.4426	0.000283378	0.0148265
cg06700871	2	84686330	SUCLG1	chr2:84686005-84686751	0.191218	0.511538	-0.320321	1.76815e-06	0.00131457
cg06282964	2	95537314	TEKT4	chr2:95537196-95537810	0.226073	0.462871	-0.236798	0.00763166	0.0776618
cg02592133	2	99526035	C2orf55	NA	0.201789	0.421219	-0.21943	0.0144714	0.109034
cg19642470	2	102868023	NA	chr2:102867093-102867827	0.228582	0.409348	-0.180766	0.0290521	0.158131
cg03846641	2	109746751	SH3RF3;LOC100287216	chr2:109744585-109746833	0.20605	0.733835	-0.527785	0.000192602	0.0122329
cg24919768	2	110873031	MALL	chr2:110872945-110873587	0.2249	0.472513	-0.247612	0.0204788	0.13121
cg02836864	2	113388910	NA	NA	0.206883	0.637226	-0.430342	0.00751926	0.0770978
cg01294283	2	121372064	NA	NA	0.17928	0.486205	-0.306925	0.0346187	0.173646
cg27624826	2	131010647	NA	chr2:131010510-131010764	0.170572	0.455935	-0.285364	0.0111709	0.0948389
cg03782202	2	176971820	HOXD11	chr2:176971706-176972305	0.0955401	0.402483	-0.306943	0.0016017	0.0349894
cg09238180	2	176993632	HOXD8	chr2:176993479-176995557	0.129707	0.402436	-0.272729	0.0212914	0.134054
cg18910534	2	201729768	CLK1	chr2:201728892-201729577	0.157348	0.419899	-0.262551	5.53401e-06	0.002321
cg14192401	2	233368543	NA	chr2:233367780-233368577	0.189682	0.431575	-0.241893	0.0335664	0.170705
cg12339292	20	3452280	ATRN	chr20:3451291-3452231	0.154335	0.401151	-0.246816	6.25164e-07	0.000781409
cg23656213	20	25177389	ENTPD6	chr20:25176027-25176620	0.242151	0.441023	-0.198871	0.0444942	0.198177
cg06913219	20	25433878	NINL	NA	0.233419	0.406056	-0.172637	0.0322862	0.167292
cg17373656	21	45196239	CSTB	chr21:45195887-45196755	0.0198157	0.571885	-0.552069	1.40092e-06	0.00117737
cg24283289	22	19016892	NA	chr22:19016813-19017919	0.298522	0.468842	-0.17032	0.00762724	0.0776472
cg24200083	22	19279245	CLTCL1	chr22:19278671-19279573	0.148921	0.400574	-0.251653	8.8805e-05	0.00841231
cg02210498	22	21275401	CRKL	chr22:21271363-21272616	0.139018	0.457238	-0.31822	0.0100848	0.0899259
cg23113715	22	25800663	NA	chr22:25800554-25801437	0.248547	0.434359	-0.185812	6.47861e-05	0.00714767
cg05718255	22	35790141	HMOX1	NA	0.210155	0.418121	-0.207967	0.00608441	0.0689828
cg06689049	22	50097381	NA	chr22:50098068-50098318	0.244429	0.420863	-0.176433	0.0373297	0.180762
cg00743788	22	50701157	MAPK12	chr22:50699469-50700358	0.296897	0.535514	-0.238617	0.000538919	0.0204316
cg00062282	22	50747369	PLXNB2	chr22:50745415-50746125	0.296891	0.450054	-0.153163	0.0423068	0.19302
cg03598297	3	5024761	BHLHE40	chr3:5024760-5024967	0.257542	0.474886	-0.217344	0.0482927	0.20694
cg01005486	3	13246006	NA	chr3:13245692-13246212	0.0469951	0.898811	-0.851816	5.86297e-05	0.00682193
cg04894169	3	14220407	LSM3;XPC	chr3:14219715-14220408	0.0126958	0.53205	-0.519354	3.18236e-05	0.00520966
cg27584135	3	15975501	NA	NA	0.277256	0.464607	-0.187351	0.0185503	0.12446
cg02219026	3	48282209	ZNF589	chr3:48282425-48282817	0.239636	0.577834	-0.338198	0.0185468	0.124448
cg01022780	3	48598236	NA	chr3:48594022-48594853	0.26001	0.49293	-0.232919	0.0120587	0.0989128
cg00106685	3	52720133	PBRM1;GNL3	chr3:52719934-52720335	0.0123812	0.488306	-0.475924	0.00141585	0.0329102
cg23730027	3	57995180	FLNB	chr3:57994921-57995218	0.154746	0.541592	-0.386846	0.0443087	0.197764
cg12207248	3	59038598	NA	chr3:59035406-59035944	0.199379	0.412054	-0.212675	6.40413e-05	0.00710804
cg24504954	3	61237217	FHIT	chr3:61236606-61237227	0.014067	0.655418	-0.641351	3.94762e-05	0.00573404
cg15124820	3	126703827	NA	chr3:126701372-126703284	0.0775243	0.418901	-0.341376	0.00013685	0.0103651
cg14511273	3	128746334	CCDC48	chr3:128745899-128746335	0.296231	0.407971	-0.111739	0.0419556	0.192208
cg09668964	3	129335695	NA	NA	0.272673	0.535227	-0.262554	0.0243958	0.144144
cg18185028	3	154042079	DHX36	chr3:154042004-154042376	0.277947	0.413705	-0.135758	0.00233495	0.0423022
cg25431399	3	160117091	SMC4;IFT80	chr3:160117012-160118878	0.0654659	0.429399	-0.363933	1.18239e-07	0.000365858
cg12393503	3	172468831	NA	chr3:172468372-172468845	0.0558477	0.806919	-0.751071	0.0198873	0.129046
cg24492202	4	2802612	SH3BP2	NA	0.254976	0.496648	-0.241672	0.0342285	0.172569
cg23418467	4	6729081	NA	chr4:6728911-6729200	0.268125	0.710434	-0.442309	0.0147514	0.110097
cg07808087	4	15005913	CPEB2	chr4:15003059-15006761	0.0323132	0.704869	-0.672555	3.44335e-07	0.000592838
cg10955995	4	23858146	PPARGC1A	NA	0.184597	0.435863	-0.251265	0.00389824	0.0549707
cg14578677	4	38859770	TLR6	NA	0.228095	0.555275	-0.327179	0.0162977	0.116104
cg07321536	4	39459897	RPL9;LIAS	chr4:39460087-39460811	0.162148	0.491014	-0.328866	0.000655567	0.022445
cg26519401	4	53729056	RASL11B	chr4:53728037-53729000	0.218108	0.412929	-0.194821	0.0320073	0.166544
cg17868445	4	83294709	HNRNPD	chr4:83294845-83295786	0.162612	0.446404	-0.283792	3.30122e-05	0.00530137
cg00597801	4	109092918	LOC641518	chr4:109093038-109094546	0.221922	0.510022	-0.2881	0.0409602	0.189773
cg13443950	4	138584567	NA	NA	0.229211	0.535361	-0.30615	0.0338361	0.171457
cg15104622	4	167448796	NA	NA	0.235533	0.52589	-0.290357	0.0118437	0.0979316
cg18413025	4	169418081	PALLD	NA	0.285574	0.459912	-0.174338	0.0221904	0.137172
cg18536118	5	14901012	NA	NA	0.217276	0.613185	-0.39591	0.0309654	0.163474
cg15845365	5	16785399	MYO10	NA	0.115063	0.61072	-0.495658	0.0120928	0.0990667
cg24799710	5	42469007	GHR	NA	0.251264	0.403815	-0.152551	0.00110989	0.0290409
cg27031754	5	54185940	NA	NA	0.247335	0.498771	-0.251436	0.0292184	0.158599
cg27077143	5	68666458	RAD17;TAF9	chr5:68665087-68665866	0.191206	0.447547	-0.256341	3.3133e-06	0.00180326
cg27047494	5	75621618	NA	NA	0.287356	0.596489	-0.309132	0.022217	0.137243
cg09550809	5	78407562	BHMT	NA	0.269425	0.505799	-0.236375	0.0368517	0.179533
cg11022944	5	114598438	PGGT1B	chr5:114598301-114598657	0.199276	0.428257	-0.228981	2.66208e-06	0.00160259
cg02349669	5	115155524	NA	chr5:115151348-115152713	0.119687	0.850581	-0.730894	2.22178e-10	1.22885e-05
cg08755283	5	118324104	DTWD2	chr5:118323847-118324404	0.252111	0.490635	-0.238524	0.000118341	0.00968507
cg01578442	5	124223911	NA	NA	0.266354	0.43638	-0.170026	0.0277263	0.154285
cg00450651	5	139485902	NA	chr5:139486931-139487672	0.248258	0.534421	-0.286164	0.0227822	0.138988
cg15636295	5	139725250	HBEGF	chr5:139725530-139726234	0.156904	0.429034	-0.27213	0.022298	0.137496
cg02204262	5	140201746	PCDHA2;PCDHA5;PCDHA1;PCDHA3;PCDHA4	chr5:140202573-140203610	0.255895	0.535242	-0.279347	0.0193478	0.127226
cg07452312	5	153775466	GALNT10	NA	0.27487	0.512079	-0.237209	0.0134588	0.104933
cg17462962	5	154347281	MRPL22	NA	0.29594	0.682739	-0.3868	0.0146607	0.109724
cg17847344	5	158478734	EBF1	chr5:158478378-158478630	0.270371	0.63613	-0.365759	0.000198915	0.0124087
cg25583180	5	177614382	GMCL1L	chr5:177614102-177614460	0.267668	0.431831	-0.164163	0.0139255	0.106821
cg25319067	6	10383084	NA	chr6:10383525-10384114	0.282088	0.715451	-0.433364	0.0065556	0.0717996
cg25329267	6	26184245	HIST1H2BE	chr6:26184036-26184336	0.250824	0.406141	-0.155318	0.000108812	0.00930009
cg24066601	6	26271455	HIST1H3G	chr6:26271345-26271588	0.182881	0.571196	-0.388315	1.47937e-05	0.00366917
cg07369507	6	28304287	ZNF323	NA	0.188179	0.419848	-0.231669	0.00103219	0.0280538
cg15738450	6	30079194	TRIM31	NA	0.234026	0.495748	-0.261723	0.00354619	0.0523641
cg26690915	6	30421218	NA	chr6:30418844-30419630	0.261288	0.507806	-0.246518	0.045834	0.20121
cg08329753	6	30876844	GTF2H4	chr6:30875642-30875957	0.178715	0.419494	-0.240779	0.0110685	0.0944102
cg09904051	6	31139796	POU5F1	NA	0.252358	0.612809	-0.360451	0.006884	0.0735867
cg04755523	6	31508665	BAT1	chr6:31509668-31509896	0.269185	0.579755	-0.31057	0.047842	0.205967
cg02197634	6	33048875	HLA-DPB1	chr6:33048416-33048814	0.252211	0.587412	-0.335201	0.0118835	0.0981194
cg16507569	6	33158020	COL11A2	chr6:33159991-33160263	0.203606	0.521849	-0.318242	0.0110144	0.0941659
cg05141234	6	33265267	RGL2	chr6:33266302-33267582	0.292956	0.499454	-0.206498	0.0308437	0.163184
cg27261921	6	33361102	KIFC1	chr6:33359097-33359975	0.221676	0.483889	-0.262214	0.0354088	0.175874
cg26257411	6	33397122	SYNGAP1	chr6:33396050-33396296	0.270941	0.458812	-0.187871	0.0216846	0.135425
cg17770035	6	41312735	NCR2	NA	0.0976759	0.415957	-0.318282	0.0237163	0.14196
cg13900100	6	43970921	C6orf223	chr6:43970073-43970922	0.198041	0.475395	-0.277354	0.0355328	0.176205
cg07460842	6	66804631	NA	chr6:66804630-66804831	0.141637	0.418607	-0.276969	0.00806109	0.0798333
cg01233934	6	100059961	PRDM13	chr6:100060979-100062657	0.188509	0.445786	-0.257277	0.0435807	0.195973
cg22784386	6	100903817	SIM1	chr6:100905444-100905697	0.206398	0.438536	-0.232138	0.0260035	0.149208
cg14176752	6	100913250	NA	chr6:100912071-100913337	0.22804	0.414382	-0.186342	0.00873598	0.0832819
cg12416929	6	108882205	FOXO3	chr6:108878830-108883404	0.269566	0.400321	-0.130755	0.00322228	0.0498614
cg01554453	6	132129103	ENPP1	chr6:132128727-132129563	0.263522	0.42113	-0.157609	0.000134175	0.0102622
cg25919362	6	160374304	NA	NA	0.192339	0.47548	-0.283141	0.0262153	0.14981
cg08515442	6	168778225	NA	NA	0.109413	0.400282	-0.290869	0.0404716	0.188547
cg04164744	6	170100656	WDR27	chr6:170101662-170103059	0.26583	0.611555	-0.345725	0.00882044	0.0837029
cg12838902	7	5322586	SLC29A4	chr7:5322680-5323193	0.246892	0.407556	-0.160665	0.00543871	0.0650789
cg17597901	7	39874082	NA	chr7:39872841-39873151	0.256747	0.46742	-0.210673	0.0128369	0.102287
cg20641675	7	48124396	NA	chr7:48128046-48128499	0.240745	0.56397	-0.323225	0.019995	0.129429
cg20001070	7	48131586	UPP1	chr7:48128727-48129961	0.237855	0.486164	-0.24831	0.00951433	0.0873339
cg15473066	7	63505584	ZNF727	chr7:63505977-63506298	0.254248	0.450899	-0.196651	0.00248839	0.0436234
cg22647092	7	74122902	GTF2I	NA	0.286344	0.48377	-0.197426	0.0282933	0.155913
cg22995176	7	76139470	UPK3B	NA	0.0808533	0.444638	-0.363785	0.000139928	0.0104761
cg06779248	7	95458266	DYNC1I1	NA	0.194893	0.548305	-0.353413	0.0140858	0.107515
cg00388195	7	96647323	NA	chr7:96645786-96646599	0.23903	0.420262	-0.181233	0.0113167	0.0955182
cg09404617	7	134232463	NA	NA	0.227592	0.410541	-0.182949	0.0119792	0.0985548
cg21823080	7	148096241	CNTNAP2	NA	0.267283	0.495498	-0.228215	0.0225964	0.138434
cg05726195	7	154997174	NA	NA	0.223696	0.534619	-0.310923	0.00637138	0.0706772
cg27576576	7	156786077	NA	NA	0.241946	0.477405	-0.235458	0.0446948	0.198655
cg23042540	8	1653566	DLGAP2	chr8:1649439-1649759	0.244231	0.694807	-0.450576	0.000592178	0.021367
cg25673948	8	1765296	MIR596	chr8:1764328-1765171	0.198929	0.421898	-0.222969	0.0262222	0.149833
cg15821939	8	1765387	MIR596	chr8:1764328-1765171	0.203504	0.437969	-0.234466	0.0114624	0.0961442
cg17953716	8	1915004	NA	NA	0.211638	0.457216	-0.245578	0.0433218	0.195383
cg00952516	8	22573179	PEBP4	NA	0.182744	0.432203	-0.249459	0.0221919	0.137178
cg16625770	8	38300134	FGFR1	NA	0.203507	0.449052	-0.245545	0.00841987	0.0816725
cg04472726	8	41386353	GINS4	chr8:41386448-41386925	0.267684	0.485349	-0.217665	0.0147769	0.110179
cg20577468	8	80803196	NA	chr8:80803688-80804324	0.261177	0.47119	-0.210013	0.0226824	0.138697
cg05930091	8	87077897	PSKH2	chr8:87081653-87082046	0.217134	0.410851	-0.193717	0.0382134	0.183025
cg27626141	8	103876469	AZIN1	chr8:103875222-103877084	0.0347738	0.844614	-0.80984	1.67973e-12	7.43237e-07
ch.8.2353618R	8	119282796	SAMD12	NA	0.0941544	0.481879	-0.387725	0.00612411	0.0692178
cg10191240	8	134230101	WISP1	NA	0.264653	0.464101	-0.199449	0.0329519	0.169106
cg25472897	8	145560555	SCRT1	chr8:145555342-145562310	0.280694	0.411662	-0.130968	0.000145535	0.0106633
cg00517855	8	146016408	RPL8	chr8:146016927-146018664	0.2999	0.468328	-0.168428	0.0298581	0.160486
cg13916990	9	34048851	UBAP2	chr9:34048639-34049615	0.234411	0.491283	-0.256873	4.71207e-06	0.00214945
cg13737042	9	37806414	DCAF10	NA	0.190306	0.532417	-0.34211	0.00285806	0.0469072
cg14068657	9	98785007	NCRNA00092	chr9:98783216-98784364	0.278528	0.611536	-0.333008	0.0368173	0.179445
cg14538806	9	130308075	FAM129B	NA	0.215705	0.540434	-0.324729	0.0206169	0.131709
cg14362630	9	133308669	NA	chr9:133308593-133309448	0.179573	0.467228	-0.287656	0.0172986	0.119825
cg22791453	9	133319899	ASS1	chr9:133319864-133320810	0.187694	0.40946	-0.221766	0.00370909	0.053529
cg04038932	9	135286214	C9orf171	chr9:135285310-135285897	0.157598	0.425818	-0.26822	0.00464236	0.0599954
cg21252105	9	139459307	NA	NA	0.188382	0.4997	-0.311318	0.0114048	0.0959026
cg04822710	9	140065972	LRRC26	chr9:140061735-140064864	0.212915	0.409171	-0.196256	0.0181506	0.123034
