# Supplementary material for: Analysis of early changes in DNA methylation in synovial fibroblasts of RA patients before diagnosis
Source: Sci Rep. 2018 May 9;8:7370. doi: 10.1038/s41598-018-24240-2 (PMC5943364; doi:10.1038/s41598-018-24240-2)
Supplement: Supplementary file 3 — Dataset 2 [file 41598_2018_24240_MOESM3_ESM.xls]

## Sheet: array_combined_analysis_normalv
SiteID	Chr	Loc	Gene	Island	late.avg.beta	normal.avg.beta	late.vs.normal.delta.beta	late.vs.normal.pvalue	late.vs.normal.fdr
cg20594982	1	976707	AGRN	chr1:975496-980305	0.413058	0.264046	0.149012	0.0192168	0.396403
cg06036677	1	1052664	C1orf159	chr1:1050515-1050830	0.428426	0.252008	0.176418	0.0358055	0.430239
cg06618740	1	1100126	NA	chr1:1098043-1100584	0.482228	0.147127	0.335101	0.00554568	0.359593
cg18382926	1	1113624	TTLL10	chr1:1115574-1116006	0.640803	0.289425	0.351377	4.41064e-05	0.355855
cg12108798	1	1173916	NA	chr1:1173915-1174263	0.494707	0.26665	0.228058	0.0111293	0.375177
cg10119342	1	1222184	SCNN1D	NA	0.460785	0.2691	0.191686	0.041246	0.439053
cg20285026	1	1983774	PRKCZ	chr1:1981251-1983212	0.456186	0.240041	0.216145	0.0394171	0.435957
cg04314111	1	2003577	PRKCZ	chr1:2005179-2005565	0.401445	0.145789	0.255656	0.0269719	0.413914
cg00095688	1	2003864	PRKCZ	chr1:2005179-2005565	0.419708	0.278147	0.141561	0.0310519	0.421435
cg00093522	1	2252019	NA	chr1:2253723-2254758	0.501187	0.28056	0.220627	0.0257907	0.411628
cg12936238	1	2254582	MORN1	chr1:2253723-2254758	0.523452	0.209806	0.313646	0.0223384	0.404081
cg21783012	1	2710376	NA	chr1:2706025-2706961	0.76893	0.25912	0.50981	0.0129172	0.379964
cg25720825	1	2849682	NA	chr1:2850665-2850873	0.461031	0.243629	0.217402	0.0453492	0.444877
cg10115148	1	2872908	NA	chr1:2876545-2876808	0.474838	0.139905	0.334933	0.0103212	0.374083
cg23932261	1	2876546	NA	chr1:2876545-2876808	0.482902	0.261224	0.221677	0.0042949	0.357502
cg18021902	1	3567119	WDR8	chr1:3566445-3569636	0.433456	0.233387	0.200068	0.0445094	0.443008
cg23960736	1	4171594	NA	NA	0.686198	0.231571	0.454627	0.0341059	0.427016
cg04094178	1	4195569	NA	chr1:4192633-4193243	0.66563	0.283604	0.382026	0.0244963	0.409216
cg10310168	1	4376380	NA	NA	0.539639	0.275541	0.264098	0.010816	0.374083
cg17907200	1	4471021	LOC284661	NA	0.548812	0.171538	0.377274	0.0302965	0.420131
cg16264595	1	4619207	NA	NA	0.542684	0.2962	0.246484	0.0123501	0.37709
cg15088574	1	4848991	NA	NA	0.462957	0.161184	0.301773	0.0330222	0.425673
cg13474262	1	5137221	NA	NA	0.664608	0.281642	0.382966	0.00112527	0.355855
cg17443753	1	5180057	NA	NA	0.472136	0.175679	0.296457	0.00371456	0.355855
cg18947954	1	5295746	NA	NA	0.401556	0.256262	0.145294	0.0370279	0.432302
cg19158553	1	5356471	NA	NA	0.436866	0.247831	0.189036	0.0241106	0.408613
cg04902968	1	5771047	NA	chr1:5772056-5772513	0.412504	0.157443	0.255061	0.0207704	0.40046
cg21785723	1	6551782	PLEKHG5	chr1:6550083-6551115	0.581385	0.0531295	0.528255	0.0232535	0.405938
cg00644847	1	6787585	NA	NA	0.481732	0.260906	0.220827	0.0212345	0.401495
cg26118643	1	8009079	NA	NA	0.546989	0.0627482	0.484241	0.011212	0.375177
cg18645642	1	8631756	RERE	NA	0.414906	0.129888	0.285018	0.000790732	0.355855
cg18271964	1	10732063	CASZ1	NA	0.42662	0.198394	0.228226	0.0291622	0.418063
cg11858029	1	11324407	NA	chr1:11322258-11323036	0.537928	0.285577	0.252351	0.0259665	0.412012
cg20978923	1	12184574	TNFRSF8	NA	0.669946	0.281045	0.388901	0.0228378	0.405045
cg25347615	1	12892187	PRAMEF11	NA	0.415524	0.2728	0.142725	0.0160367	0.388632
cg11999044	1	13522252	PRAMEF20;PRAMEF21	NA	0.528511	0.269563	0.258947	0.018201	0.394353
cg08477744	1	17308032	MFAP2	chr1:17306551-17307363	0.738818	0.238766	0.500052	0.00298546	0.355855
cg17744878	1	17308158	MFAP2	chr1:17306551-17307363	0.413071	0.0845777	0.328493	0.0217085	0.402659
cg19306948	1	17308206	MFAP2	chr1:17306551-17307363	0.498754	0.118868	0.379886	0.0181702	0.394149
cg08862373	1	17478571	NA	chr1:17475702-17476075	0.56658	0.222699	0.343882	0.0091693	0.370264
cg13840174	1	18693462	IGSF21	chr1:18691874-18692081	0.478174	0.252031	0.226144	0.0304694	0.420554
cg12297374	1	19038550	PAX7	NA	0.40551	0.225179	0.180331	0.0132126	0.381164
cg25215028	1	21759308	NA	chr1:21763070-21763416	0.535863	0.235517	0.300347	0.00864898	0.368862
cg17800788	1	21766015	NBPF3	chr1:21766272-21767224	0.497024	0.285763	0.211261	0.0333303	0.426059
cg20986665	1	22552245	NA	NA	0.532784	0.141286	0.391498	0.0143173	0.384712
cg06718763	1	24828586	RCAN3	chr1:24828865-24829878	0.433639	0.242476	0.191163	0.00971729	0.371582
cg17273683	1	24921731	C1orf130	NA	0.609513	0.187256	0.422257	0.0377349	0.433741
cg14016055	1	30511748	NA	NA	0.485096	0.214178	0.270918	0.0302725	0.419966
cg13690407	1	33473178	NA	NA	0.449858	0.241285	0.208573	0.0273828	0.414634
cg15210817	1	36949518	CSF3R	NA	0.451693	0.274454	0.17724	0.0459135	0.445877
cg11202686	1	37773895	NA	NA	0.456503	0.255093	0.20141	0.00302785	0.355855
cg00025643	1	37904694	NA	NA	0.460258	0.211465	0.248793	0.0195288	0.397416
cg14523898	1	38220138	EPHA10	chr1:38218190-38218977	0.410311	0.138062	0.272249	0.00346986	0.355855
cg15689121	1	38618977	NA	NA	0.743459	0.286238	0.457222	0.000882518	0.355855
cg18318409	1	38846530	NA	NA	0.528932	0.26232	0.266612	0.00968437	0.371244
cg11959697	1	38942644	NA	chr1:38941919-38942404	0.405957	0.165487	0.24047	0.00160405	0.355855
cg02920235	1	39186151	NA	NA	0.524442	0.240351	0.284091	0.00991054	0.372388
cg12284854	1	40939078	NA	chr1:40942784-40943387	0.511059	0.24894	0.262119	0.0151589	0.386438
cg09256082	1	41449199	CTPS	chr1:41444870-41446116	0.583154	0.2679	0.315254	0.0395751	0.43607
cg24596898	1	41849189	NA	chr1:41847264-41849204	0.49431	0.170751	0.323559	0.0297143	0.418986
cg25315819	1	45772169	NA	chr1:45769213-45769917	0.44441	0.256778	0.187632	0.0073928	0.363157
cg24590395	1	47223410	NA	NA	0.403408	0.199383	0.204025	0.0228379	0.405045
cg10318458	1	47407158	CYP4A11	NA	0.486393	0.237828	0.248564	0.0149086	0.385507
cg10751811	1	47533976	CYP4Z1	NA	0.508404	0.28071	0.227694	0.029197	0.418112
cg13909533	1	50568847	ELAVL4	NA	0.557942	0.169291	0.388651	0.0474667	0.448645
cg17155687	1	54584403	NA	chr1:54587364-54587578	0.525947	0.159363	0.366584	0.00758452	0.36441
cg15990451	1	56025098	NA	NA	0.428379	0.17722	0.25116	0.0121112	0.376273
cg15158891	1	57623441	DAB1	NA	0.577182	0.280096	0.297087	0.0386836	0.434874
cg18287310	1	58018699	DAB1	NA	0.444167	0.214869	0.229299	0.0242156	0.408635
cg24705404	1	58602196	DAB1	NA	0.451586	0.132994	0.318592	0.0270918	0.414209
cg11586930	1	59314514	NA	NA	0.546869	0.0929016	0.453967	0.00254062	0.355855
cg24347323	1	63664613	NA	NA	0.478639	0.154738	0.323901	0.0152912	0.386468
cg09867656	1	76550508	ST6GALNAC3	NA	0.771692	0.294117	0.477576	0.00384227	0.355855
cg09580755	1	76761200	ST6GALNAC3	NA	0.683401	0.295419	0.387983	0.00151582	0.355855
cg19748436	1	77096137	ST6GALNAC3	NA	0.679431	0.216916	0.462515	0.00122355	0.355855
cg10712476	1	95163986	NA	NA	0.674993	0.25045	0.424543	0.00839416	0.367452
cg00666014	1	95903620	NA	NA	0.401625	0.113046	0.288579	0.0164058	0.390203
cg14174502	1	104523359	NA	NA	0.418248	0.10793	0.310317	0.029337	0.418418
cg26155492	1	110082294	GPR61	NA	0.405444	0.225882	0.179562	0.0307493	0.420912
cg05656442	1	111175082	NA	NA	0.483738	0.162726	0.321013	0.0102142	0.373917
cg02565878	1	111295745	NA	NA	0.479771	0.190824	0.288947	0.00287475	0.355855
cg07314983	1	111414364	CD53	NA	0.496569	0.236653	0.259916	0.0338264	0.42656
cg17240760	1	111417994	CD53	NA	0.487398	0.218985	0.268413	0.00192036	0.355855
cg01550055	1	119543216	NA	chr1:119543056-119543454	0.561428	0.0762284	0.4852	0.00746568	0.363617
cg17592360	1	119543590	NA	chr1:119543821-119544339	0.784801	0.209771	0.57503	0.0221771	0.403766
cg25741340	1	142672490	NA	NA	0.41142	0.250712	0.160709	0.00364137	0.355855
cg24324738	1	142892136	NA	chr1:142890554-142891041	0.454516	0.280246	0.174269	0.00382079	0.355855
cg25940606	1	143168960	NA	NA	0.48612	0.257573	0.228547	0.00728586	0.362875
cg03054846	1	143467660	NA	chr1:143467293-143467675	0.520555	0.285104	0.235451	0.0024754	0.355855
cg01950958	1	145589783	NUDT17	chr1:145589135-145589535	0.43028	0.221897	0.208383	0.0128049	0.379348
cg25618439	1	149158099	NA	chr1:149156106-149156671	0.49517	0.202551	0.292619	0.0303516	0.420362
cg08856268	1	150436947	RPRD2	NA	0.546123	0.277617	0.268506	0.00528832	0.359593
cg23110514	1	152538888	LCE3E	NA	0.4712	0.270435	0.200765	0.0357512	0.430239
cg18116418	1	152553244	LCE3D	NA	0.555465	0.241886	0.313579	0.0312409	0.421797
cg04221650	1	152681887	LCE4A	NA	0.492715	0.277259	0.215455	0.0189919	0.396139
cg08878744	1	152783674	LCE1B	NA	0.416202	0.273812	0.14239	0.029001	0.417742
cg09902062	1	152944334	SPRR4	NA	0.488169	0.282432	0.205737	0.0266746	0.413558
cg25856811	1	152973957	SPRR3	NA	0.464705	0.274659	0.190046	0.0305779	0.420843
cg18766755	1	153029939	SPRR2A	NA	0.645458	0.289881	0.355576	0.0193822	0.396779
cg13950674	1	153044071	SPRR2B	NA	0.548103	0.2325	0.315604	0.0195058	0.397257
cg03222483	1	153283628	PGLYRP3	NA	0.677145	0.261138	0.416006	0.0265366	0.413439
cg12205230	1	154164951	TPM3	NA	0.58396	0.285387	0.298573	0.00463	0.35786
cg20871559	1	156361263	NA	chr1:156358050-156358252	0.559871	0.281328	0.278544	0.00253354	0.355855
cg08548089	1	156408887	NA	chr1:156405160-156406350	0.420378	0.210219	0.210159	0.046253	0.446548
cg17134153	1	157670328	FCRL3	NA	0.603527	0.295731	0.307796	0.0195507	0.397459
cg15202552	1	157671759	FCRL3	NA	0.547355	0.286484	0.260871	0.00906393	0.369364
cg12282588	1	157737828	FCRL2	NA	0.531367	0.279907	0.25146	0.0236688	0.407102
cg15761405	1	157746405	FCRL2	NA	0.549498	0.177608	0.371889	0.0105472	0.374083
cg08933467	1	157776690	FCRL1	NA	0.418069	0.242434	0.175635	0.0365193	0.431467
cg03761113	1	157811724	CD5L	NA	0.46504	0.179321	0.285719	0.0348116	0.428498
cg26014409	1	158324471	CD1E	NA	0.478259	0.196736	0.281523	0.0428854	0.441026
cg01733284	1	158391119	OR10K2	NA	0.677969	0.285225	0.392744	0.0079715	0.365466
cg17551002	1	158517849	OR6Y1	NA	0.680175	0.291947	0.388228	0.00114661	0.355855
cg12129480	1	158549410	OR10X1	NA	0.552079	0.289205	0.262873	0.0314319	0.422025
cg14514991	1	158737820	OR6N1	NA	0.539464	0.207055	0.332409	0.00616032	0.360335
cg05304729	1	158800024	MNDA	NA	0.426895	0.234021	0.192874	0.0222686	0.403801
cg16663980	1	158809049	MNDA	NA	0.564195	0.258813	0.305381	0.0283	0.416332
cg13507224	1	159284298	OR10J3	NA	0.51682	0.192432	0.324388	0.00430741	0.357502
cg26043322	1	159507162	OR10J5	NA	0.615368	0.29866	0.316708	0.00692578	0.361472
cg00006397	1	160336699	NHLH1	chr1:160340604-160340843	0.402289	0.163463	0.238826	0.00809476	0.365901
cg24347498	1	160456459	SLAMF6	NA	0.518837	0.288071	0.230766	0.0105191	0.374083
cg19718360	1	160550647	CD84	NA	0.441478	0.172426	0.269052	0.00419214	0.357502
cg20868817	1	160677398	CD48	NA	0.425722	0.211267	0.214455	0.0214974	0.402128
cg11721194	1	160709239	SLAMF7	NA	0.519957	0.194523	0.325434	0.0100213	0.372909
cg01367992	1	160766535	LY9	NA	0.581799	0.241228	0.34057	0.00882788	0.369
cg05138397	1	160768549	LY9	chr1:160771683-160771953	0.44362	0.220855	0.222765	0.00818286	0.365901
cg04222933	1	160783181	LY9	NA	0.43274	0.231281	0.201459	0.00561974	0.359593
cg26561570	1	161602002	FCGR3B	NA	0.443929	0.252774	0.191154	0.00316796	0.355855
cg22803322	1	161989811	OLFML2B	chr1:161993022-161994131	0.442649	0.284051	0.158598	0.0407763	0.438384
cg08005208	1	163395211	NA	chr1:163392877-163393100	0.589001	0.259095	0.329906	0.0276847	0.415078
cg23261375	1	163437170	NA	NA	0.536963	0.172916	0.364047	0.00249426	0.355855
cg14419194	1	164901703	NA	NA	0.597105	0.150621	0.446484	0.0302894	0.420094
cg13194045	1	165914462	NA	chr1:165910640-165910978	0.489869	0.180369	0.3095	0.00398701	0.356574
cg08902940	1	166272528	NA	NA	0.432626	0.201881	0.230745	0.0336781	0.426348
cg13179074	1	167064091	DUSP27	NA	0.543945	0.279998	0.263947	0.0026372	0.355855
cg22393436	1	168489851	NA	NA	0.410158	0.133839	0.27632	0.00794967	0.365407
cg06093460	1	169702841	SELE	NA	0.673689	0.249912	0.423776	0.00828654	0.366637
cg00665114	1	175403347	TNR	NA	0.531389	0.243747	0.287642	0.0043537	0.357502
cg22941315	1	175511259	TNR	NA	0.655227	0.2155	0.439727	0.0226662	0.405045
cg21220403	1	181075209	NA	chr1:181073917-181075002	0.460592	0.277954	0.182638	0.00829964	0.366637
cg09121994	1	181205431	NA	NA	0.594275	0.277589	0.316685	0.0385192	0.434707
cg08943293	1	181449699	NA	chr1:181451311-181452049	0.599937	0.270265	0.329672	0.00723301	0.362753
cg17143291	1	181458839	CACNA1E	chr1:181454974-181455261	0.495961	0.21419	0.281771	0.00499824	0.358705
cg02339592	1	181955925	NA	NA	0.505441	0.196947	0.308494	0.000447212	0.355855
cg00526629	1	187378159	NA	NA	0.749272	0.297978	0.451294	0.00255802	0.355855
cg10103000	1	187609278	NA	NA	0.709807	0.195845	0.513963	0.00429129	0.357502
cg04830440	1	199304781	NA	NA	0.608027	0.242902	0.365125	0.00828304	0.366637
cg25306277	1	200003267	NR5A2	chr1:200004474-200004933	0.436164	0.29157	0.144595	0.0162152	0.389444
cg27058077	1	200337470	NA	NA	0.424287	0.160749	0.263538	0.00535535	0.359593
cg03981535	1	201951234	RNPEP	chr1:201951754-201952579	0.446294	0.196233	0.25006	0.010029	0.372976
cg22819964	1	202676197	SYT2	chr1:202678881-202679769	0.406394	0.222276	0.184119	0.0130977	0.380951
cg07581849	1	203239062	NA	chr1:203242519-203242818	0.428614	0.224533	0.204081	0.00240712	0.355855
cg26894354	1	203311314	FMOD	NA	0.419912	0.129602	0.290311	0.0263347	0.413072
cg21408360	1	203493477	NA	NA	0.58492	0.249881	0.335038	0.0228241	0.405045
cg09319656	1	205317032	KLHDC8A	chr1:205312493-205313576	0.525914	0.28083	0.245084	0.0203919	0.399167
cg13474414	1	205500676	CDK18	chr1:205498003-205498590	0.430695	0.276208	0.154487	0.0416236	0.439572
cg26533350	1	205537384	MFSD4	chr1:205537751-205538443	0.453106	0.253636	0.19947	0.0442548	0.442774
cg16035777	1	205550148	MFSD4	NA	0.483748	0.195221	0.288527	0.00172154	0.355855
cg25600410	1	205550669	MFSD4	NA	0.451686	0.258125	0.19356	0.0201621	0.398818
cg17178900	1	205818956	PM20D1	chr1:205818898-205819191	0.657817	0.10941	0.548407	0.0343983	0.427742
cg24503407	1	205819492	PM20D1	chr1:205818898-205819191	0.660807	0.201848	0.458959	0.0433635	0.441358
cg22789976	1	209801479	LAMB3	chr1:209799149-209799354	0.491361	0.212441	0.27892	0.00302979	0.355855
cg10985914	1	212769641	ATF3	NA	0.628645	0.295937	0.332708	0.0151268	0.386438
cg26269966	1	213646397	NA	NA	0.498424	0.165822	0.332602	0.0341657	0.427082
cg00852051	1	214006138	NA	NA	0.440288	0.142011	0.298276	0.0337853	0.426538
cg08542181	1	216419959	USH2A	NA	0.567078	0.257643	0.309435	0.0124915	0.377854
cg15590780	1	216596639	USH2A	NA	0.496534	0.251594	0.24494	0.000926455	0.355855
cg21402096	1	221990385	NA	NA	0.482295	0.213815	0.26848	0.0290851	0.417852
cg03142741	1	227947250	SNAP47	NA	0.537819	0.292393	0.245426	0.00371186	0.355855
cg22495008	1	228077420	NA	chr1:228075377-228075750	0.40103	0.222448	0.178582	0.0272027	0.414452
cg20939768	1	228604953	TRIM17	chr1:228603706-228604567	0.554991	0.272344	0.282647	0.0257628	0.411627
cg02464665	1	231156359	FAM89A;MIR1182	NA	0.539305	0.260049	0.279256	0.019143	0.396279
cg24042923	1	234019447	NA	NA	0.487863	0.249785	0.238077	0.00540053	0.359593
cg07185425	1	234365756	SLC35F3	chr1:234367135-234367496	0.623254	0.229219	0.394034	0.0046616	0.358555
cg10014470	1	236848700	ACTN2	chr1:236849472-236850323	0.728936	0.292677	0.436259	0.015999	0.388632
cg18816826	1	237168540	NA	NA	0.540994	0.221654	0.31934	0.00149729	0.355855
cg22530462	1	237209586	RYR2	chr1:237205126-237206644	0.614098	0.231337	0.382761	0.0289257	0.417706
cg22700220	1	237247258	RYR2	NA	0.473005	0.273288	0.199717	0.0223521	0.404093
cg00163018	1	237413813	RYR2	NA	0.596086	0.298617	0.29747	0.00862361	0.368633
cg22940372	1	237730049	RYR2	NA	0.638622	0.285781	0.35284	0.00247332	0.355855
cg20253561	1	237916368	RYR2	NA	0.624826	0.226323	0.398503	0.0124498	0.377594
cg17078190	1	238030882	LOC100130331	NA	0.756098	0.293175	0.462923	0.00337414	0.355855
cg26810908	1	238054569	ZP4;LOC100130331	NA	0.550925	0.241526	0.309399	0.0208263	0.400559
cg19596804	1	238540640	NA	NA	0.559316	0.148044	0.411272	0.0232996	0.405938
cg20140940	1	241390013	RGS7	NA	0.730501	0.255706	0.474795	0.0182996	0.394537
cg06833778	1	241464644	RGS7	NA	0.51807	0.0919339	0.426136	0.00155448	0.355855
cg27390627	1	242874219	NA	NA	0.503663	0.200376	0.303288	0.0114549	0.375296
cg10332715	1	245017736	HNRNPU	NA	0.632419	0.299737	0.332682	0.00247994	0.355855
cg02030410	1	245646925	KIF26B	NA	0.636555	0.299058	0.337497	0.0214378	0.401836
cg08239841	1	245742778	KIF26B	chr1:245740993-245741204	0.421034	0.295795	0.125239	0.0318755	0.422988
cg21397540	1	247537159	NA	NA	0.477756	0.241469	0.236287	0.0191977	0.396403
cg02650767	1	247615210	OR2B11	chr1:247614695-247614944	0.475165	0.287586	0.187578	0.0387523	0.434907
cg22494876	1	247618161	NA	chr1:247614695-247614944	0.713757	0.264685	0.449072	0.00127434	0.355855
cg15073147	1	247636811	NA	NA	0.598294	0.185847	0.412447	0.011968	0.375888
cg09638704	1	247654260	OR2W5	NA	0.493863	0.219368	0.274494	0.000794493	0.355855
cg08868915	1	248097906	NA	chr1:248100325-248100726	0.606002	0.258502	0.3475	0.00269116	0.355855
cg20433858	1	248101009	OR2L13	chr1:248100325-248100726	0.569365	0.191415	0.37795	0.0088979	0.369
cg10580513	1	248111283	OR2L13;OR2L8	NA	0.581547	0.261903	0.319644	0.0117574	0.37581
cg11977100	1	248129192	OR2AK2;OR2L13	NA	0.53651	0.136998	0.399512	0.0332512	0.426048
cg16717532	1	248262824	OR2L13	NA	0.492952	0.298503	0.194449	0.0259524	0.41201
cg06846214	1	248549671	OR2T6	NA	0.548426	0.136692	0.411734	0.00241778	0.355855
cg00883837	1	248551173	OR2T6	NA	0.47278	0.212412	0.260368	0.00958523	0.370889
cg10630893	1	248617051	OR2T2	NA	0.465028	0.278809	0.186218	0.0132246	0.381164
cg26570714	1	248756151	OR2T10	NA	0.603463	0.167198	0.436265	0.0025605	0.355855
cg09961254	10	627679	DIP2C	chr10:630309-630950	0.498854	0.22999	0.268864	0.0138808	0.383748
cg06972641	10	1200199	NA	NA	0.608847	0.269951	0.338896	0.03407	0.42701
cg04374015	10	1218763	NA	chr10:1219146-1219427	0.559308	0.275274	0.284034	0.0366869	0.431627
cg04976075	10	1230850	ADARB2	chr10:1230813-1231214	0.516135	0.230753	0.285382	0.00403552	0.356574
cg26939277	10	1256487	ADARB2	chr10:1252141-1252505	0.452058	0.276593	0.175465	0.0432846	0.441305
cg06385202	10	1367612	ADARB2	chr10:1368903-1369891	0.54891	0.251846	0.297064	0.00543503	0.359593
cg20112984	10	1447183	ADARB2	NA	0.404021	0.108073	0.295948	0.000847712	0.355855
cg12098569	10	1594637	ADARB2	chr10:1595542-1595792	0.428392	0.244543	0.183849	0.0430515	0.441039
cg20395881	10	1759215	ADARB2	NA	0.49596	0.294318	0.201642	0.028131	0.416059
cg25214376	10	1781920	NA	chr10:1778784-1780018	0.569153	0.287501	0.281652	0.00929775	0.370466
cg26098816	10	2210963	NA	NA	0.449328	0.191568	0.25776	0.0180313	0.393794
cg03253489	10	2818067	NA	chr10:2815003-2815469	0.441076	0.252843	0.188233	0.0404033	0.437566
cg10890644	10	5446942	TUBAL3	NA	0.453557	0.027552	0.426005	0.0447857	0.443501
cg20636714	10	5476521	NET1	NA	0.646946	0.219496	0.42745	0.0125491	0.377854
cg06224510	10	7745454	ITIH2	NA	0.538026	0.198553	0.339473	0.00404544	0.356574
cg10281340	10	8744491	NA	NA	0.659542	0.200846	0.458695	0.0080804	0.365819
cg23037642	10	14282687	FRMD4A	NA	0.424805	0.17104	0.253765	0.0174981	0.393149
cg00919702	10	16561351	C1QL3	chr10:16561604-16563822	0.746422	0.285557	0.460865	0.0107543	0.374083
cg04387820	10	18999425	NA	chr10:18999144-18999390	0.585075	0.28181	0.303264	0.0136206	0.382765
cg23885889	10	19400365	NA	NA	0.643645	0.197091	0.446554	0.0340858	0.42701
cg06100684	10	23383753	MSRB2	chr10:23384533-23385078	0.449596	0.220267	0.229329	0.0498707	0.452553
cg17646571	10	23987700	KIAA1217	chr10:23983366-23984978	0.743416	0.295377	0.448039	0.0137168	0.383158
cg03844372	10	24160305	KIAA1217	NA	0.619246	0.237259	0.381987	0.00683009	0.361121
cg15018193	10	25460855	LOC100128811	chr10:25463756-25465639	0.562507	0.240915	0.321592	0.00889471	0.369
cg00043792	10	26219304	NA	chr10:26222921-26224022	0.616649	0.133746	0.482904	0.0190135	0.396139
cg05269080	10	29033980	NA	NA	0.462093	0.270594	0.191498	0.0437943	0.441954
cg06538549	10	33244887	ITGB1	chr10:33246271-33247707	0.422619	0.0339056	0.388714	0.0338592	0.426615
cg24337310	10	37943880	NA	chr10:37940422-37940674	0.460752	0.294028	0.166724	0.0116687	0.375602
cg13720705	10	37990370	NA	NA	0.471437	0.224665	0.246773	0.0135374	0.382467
cg11124142	10	38463685	LOC100129055	NA	0.459861	0.248556	0.211306	0.0232483	0.405938
cg00042156	10	42970842	LOC84856	chr10:42971195-42971834	0.652284	0.299452	0.352832	0.0170668	0.392319
cg27080085	10	42971011	LOC84856	chr10:42971195-42971834	0.487863	0.248419	0.239444	0.0259216	0.411999
cg13747016	10	43361261	NA	chr10:43361552-43362350	0.533397	0.191339	0.342058	0.00477367	0.358705
cg05248067	10	43361339	NA	chr10:43361552-43362350	0.430496	0.236928	0.193569	0.0420307	0.439905
cg06127294	10	45872735	ALOX5	chr10:45868718-45870156	0.49326	0.127349	0.365911	0.0071647	0.362565
cg11583287	10	45911321	ALOX5	chr10:45914374-45914883	0.452551	0.167348	0.285203	0.0072055	0.362685
cg27382409	10	47088062	PPYR1	NA	0.414377	0.285776	0.128601	0.0322483	0.423878
cg04067806	10	50974397	NA	chr10:50976347-50977137	0.591249	0.181861	0.409388	0.00912757	0.3701
cg16136068	10	51589507	NCOA4	NA	0.577308	0.138647	0.438661	0.0145374	0.385083
cg05759948	10	54532533	MBL2	NA	0.608948	0.243581	0.365367	0.00324175	0.355855
cg12841068	10	54683341	NA	NA	0.4393	0.244258	0.195042	0.0121698	0.376316
cg27329559	10	56561543	PCDH15	NA	0.480453	0.149541	0.330912	0.000641071	0.355855
cg17114501	10	59066158	NA	NA	0.627058	0.229572	0.397486	0.0125397	0.377854
cg08577509	10	65927244	NA	chr10:65930617-65930890	0.507782	0.234595	0.273187	0.00572711	0.359593
cg20339443	10	65934509	NA	chr10:65930617-65930890	0.667629	0.225599	0.44203	0.0176875	0.393618
cg15833746	10	67691951	CTNNA3	NA	0.578544	0.231378	0.347165	0.00418509	0.357502
cg18138167	10	71396718	NA	NA	0.406397	0.197497	0.2089	0.0024081	0.355855
cg04308589	10	79110881	KCNMA1	NA	0.657833	0.258571	0.399261	0.00386115	0.355984
cg12583199	10	79812974	RPS24	NA	0.457271	0.149155	0.308115	0.00224711	0.355855
cg12360123	10	79984532	NA	NA	0.477137	0.0743112	0.402826	0.00426918	0.357502
cg11961495	10	80873797	ZMIZ1	NA	0.405078	0.166242	0.238836	0.025415	0.410951
cg15097640	10	82401261	SH2D4B	NA	0.463002	0.151	0.312002	0.0213887	0.401813
cg06710785	10	83683829	NRG3	NA	0.646719	0.224715	0.422004	0.00943777	0.370604
cg10440524	10	83728257	NRG3	NA	0.408685	0.178962	0.229723	0.0256008	0.411253
cg15339688	10	84002713	NRG3	NA	0.412407	0.207915	0.204492	0.0287041	0.417459
cg06106653	10	84719878	NRG3	NA	0.425096	0.134007	0.291089	0.0410694	0.438955
cg10737718	10	85933586	C10orf99	NA	0.502255	0.266434	0.235821	0.00902094	0.369288
cg02790260	10	85986565	LRIT2	NA	0.556283	0.209076	0.347206	0.0409508	0.438745
cg11885324	10	85993442	LRIT1	chr10:85997109-85997427	0.516287	0.13201	0.384278	0.000409902	0.355855
cg11705167	10	86001364	LRIT1	chr10:85997109-85997427	0.484119	0.258181	0.225937	0.0317588	0.422476
cg07254667	10	87291812	NA	NA	0.414299	0.225288	0.189011	0.000760034	0.355855
cg19989498	10	87336967	NA	NA	0.492977	0.193249	0.299728	0.0195767	0.397637
cg18066403	10	91605652	NA	NA	0.51047	0.276911	0.233558	0.0118027	0.37581
cg02703563	10	91852861	NA	NA	0.519712	0.151857	0.367855	5.97272e-06	0.355855
cg20621765	10	95198374	MYOF	NA	0.46923	0.279989	0.189241	0.0213073	0.401718
cg20031717	10	96523248	CYP2C19	NA	0.475932	0.13544	0.340492	0.0267194	0.413596
cg24140586	10	96697436	CYP2C9	NA	0.630336	0.297717	0.332619	0.0190731	0.396139
cg13683301	10	98061530	NA	NA	0.521252	0.234136	0.287116	0.00126769	0.355855
cg10989317	10	99278449	UBTD1	NA	0.715696	0.160352	0.555344	0.031366	0.421915
cg16536739	10	99532636	SFRP5	chr10:99531025-99531968	0.407002	0.261708	0.145294	0.0498337	0.452493
cg25970726	10	100638900	HPSE2	NA	0.496654	0.259551	0.237103	0.0208031	0.400559
cg18754857	10	100978636	HPSE2	NA	0.66802	0.175478	0.492542	0.0218788	0.402962
cg23779240	10	102438217	NA	chr10:102440600-102441011	0.409909	0.167229	0.24268	0.00725533	0.36283
cg03286031	10	102592366	NA	chr10:102590122-102590402	0.41925	0.16535	0.2539	0.00566936	0.359593
cg18636003	10	105319045	NEURL	chr10:105315007-105315244	0.482146	0.283514	0.198631	0.02231	0.403971
cg05788080	10	106081245	ITPRIP	NA	0.452107	0.299492	0.152615	0.0385378	0.434707
cg02696798	10	107301935	NA	NA	0.469783	0.122837	0.346946	0.0073972	0.363157
cg04103847	10	107442878	NA	NA	0.492359	0.250675	0.241684	0.0417608	0.439572
cg09069150	10	108773772	SORCS1	NA	0.464217	0.211525	0.252692	0.015579	0.387242
cg18515303	10	108864049	SORCS1	NA	0.521178	0.189343	0.331835	0.0123294	0.37709
cg05278858	10	111037038	NA	NA	0.632945	0.28204	0.350905	0.0347995	0.428489
cg01244520	10	111178609	NA	NA	0.720182	0.184202	0.53598	0.00822042	0.365901
cg25363564	10	111540348	NA	NA	0.611342	0.247664	0.363678	0.0166732	0.391318
cg08898349	10	116697070	TRUB1	chr10:116697893-116698376	0.586423	0.29826	0.288162	0.0299978	0.419396
cg23728588	10	118304610	PNLIP	NA	0.710581	0.27195	0.438631	0.011859	0.37581
cg25916172	10	118937897	NA	chr10:118934734-118935180	0.490072	0.220945	0.269127	0.00847201	0.367681
cg16656895	10	119305317	EMX2OS;EMX2	chr10:119301321-119305368	0.501043	0.265033	0.23601	0.0396769	0.436178
cg11397878	10	121798120	NA	NA	0.693227	0.279614	0.413613	0.00749349	0.363841
cg03660085	10	122038594	NA	NA	0.445896	0.159609	0.286287	0.024422	0.409053
cg23748514	10	122262176	PPAPDC1A	NA	0.634728	0.287717	0.347011	0.0102518	0.374076
cg13852116	10	122403903	NA	NA	0.502637	0.182783	0.319854	0.00592193	0.359952
cg23234726	10	122735589	NA	chr10:122739052-122739391	0.418446	0.108376	0.310069	0.00186236	0.355855
cg18177183	10	123048956	NA	NA	0.562675	0.133749	0.428926	0.000487932	0.355855
cg23378108	10	124357072	DMBT1	NA	0.45133	0.295002	0.156329	0.0230645	0.405238
cg27230705	10	124380473	DMBT1	NA	0.577489	0.271117	0.306372	0.0269983	0.413952
cg02477603	10	125034296	NA	NA	0.400633	0.182856	0.217776	0.0396246	0.436076
cg14321742	10	125034450	NA	NA	0.452525	0.171293	0.281232	0.00974681	0.371774
cg04326348	10	125188817	NA	NA	0.543133	0.174395	0.368738	0.00147975	0.355855
cg14503489	10	125218684	NA	NA	0.474916	0.231221	0.243695	0.00192835	0.355855
cg00128517	10	125251730	NA	NA	0.483695	0.2552	0.228495	0.0146208	0.385104
cg12885302	10	129979348	NA	NA	0.693657	0.298961	0.394696	0.00742218	0.363157
cg06496470	10	132291912	NA	NA	0.452257	0.231592	0.220665	0.011306	0.375229
cg13198133	10	132453765	NA	NA	0.408944	0.254398	0.154546	0.0146084	0.385104
cg22740796	10	132461281	NA	NA	0.668529	0.279537	0.388992	0.00618553	0.360335
cg25586329	10	132800564	NA	NA	0.400374	0.100786	0.299589	0.0261487	0.412521
cg00733567	10	133663272	NA	NA	0.50743	0.259051	0.248379	0.0109304	0.37428
cg23656300	10	133871212	NA	NA	0.513636	0.277952	0.235685	0.0138381	0.383546
cg16892379	10	134271845	NA	NA	0.422143	0.243406	0.178738	0.0263758	0.413186
cg10351829	10	134661550	NA	NA	0.41355	0.191422	0.222128	0.0135106	0.382255
cg19652416	10	134697862	NA	chr10:134698653-134698968	0.498081	0.267427	0.230655	0.00331394	0.355855
cg20731384	10	134993392	KNDC1	chr10:134993121-134993324	0.428015	0.18502	0.242995	0.0378451	0.433864
cg06109115	10	135014037	KNDC1	chr10:135014703-135015402	0.624475	0.288835	0.33564	0.0462666	0.446562
cg17432154	10	135441372	FRG2B	NA	0.518555	0.177373	0.341181	0.0491374	0.45125
cg09950681	11	393392	PKP3	chr11:394257-394619	0.545763	0.235419	0.310345	0.015546	0.387001
cg24640637	11	790293	CEND1	chr11:791953-792400	0.405475	0.184915	0.22056	0.0107882	0.374083
cg26226988	11	1037923	MUC6	chr11:1036420-1036827	0.430088	0.18916	0.240928	0.0334913	0.426193
cg25877512	11	1365753	NA	NA	0.472552	0.178398	0.294154	0.0137993	0.383546
cg26090849	11	1375330	NA	NA	0.566743	0.249279	0.317464	0.0158465	0.388392
cg08240778	11	1643787	KRTAP5-4;HCCA2	NA	0.496827	0.23172	0.265107	0.017582	0.393225
cg11902093	11	1661972	HCCA2	NA	0.460919	0.297918	0.163002	0.00497126	0.358705
cg20646846	11	1673604	HCCA2	chr11:1673834-1674224	0.539721	0.193732	0.345989	0.0317099	0.422355
cg22698115	11	1771907	HCCA2	chr11:1768979-1770712	0.436857	0.240707	0.196151	0.01439	0.384712
cg19137676	11	2172019	IGF2;INS-IGF2	NA	0.515754	0.296187	0.219567	0.0137764	0.383443
cg08573687	11	2193041	TH	NA	0.50794	0.256843	0.251097	0.0103113	0.374083
cg15839913	11	2226480	NA	NA	0.558655	0.292598	0.266057	0.00992547	0.372388
cg21548340	11	2241518	NA	NA	0.508643	0.112991	0.395652	0.0460124	0.446181
cg03024791	11	2243261	NA	NA	0.43879	0.273946	0.164844	0.0417686	0.439572
cg03271487	11	2365581	NA	NA	0.437148	0.0483193	0.388829	0.00822388	0.365915
cg06838584	11	2504581	KCNQ1	NA	0.544687	0.255273	0.289414	0.000992442	0.355855
cg05117324	11	4469604	OR52K2	NA	0.42219	0.116915	0.305275	0.000974327	0.355855
cg03316101	11	4566853	OR52M1	NA	0.480942	0.241355	0.239587	0.0242876	0.408816
cg24412714	11	4666412	OR51E1	NA	0.467244	0.255981	0.211264	0.00722002	0.362685
cg25918833	11	4718962	OR51E2	NA	0.452271	0.172372	0.279898	0.00540798	0.359593
cg18352935	11	4843021	OR51F2	NA	0.617099	0.235417	0.381682	0.00381544	0.355855
cg15781504	11	4871411	OR51S1	NA	0.610101	0.185392	0.424709	0.00418711	0.357502
cg02873384	11	4936857	OR51G2	NA	0.508457	0.258583	0.249874	0.00690286	0.361364
cg25747935	11	4977540	OR51A2	NA	0.577324	0.279171	0.298154	0.0301746	0.419807
cg06866232	11	5020582	OR51L1	NA	0.448288	0.222409	0.225879	0.01025	0.374076
cg12593634	11	5143555	OR52A4	NA	0.493775	0.295375	0.198401	0.0216436	0.402463
cg12930930	11	5372503	OR51B6	NA	0.68122	0.296391	0.38483	0.00223903	0.355855
cg24803687	11	5462916	OR51I1	NA	0.548859	0.237279	0.31158	0.0429019	0.441026
cg01709766	11	5640318	TRIM34;TRIM6-TRIM34	NA	0.595768	0.203483	0.392285	0.0294069	0.418554
cg25100880	11	5878019	OR52E8	NA	0.461247	0.173219	0.288028	0.0146011	0.385083
cg18512262	11	6049729	OR56A1	NA	0.544975	0.241541	0.303433	0.0368287	0.431874
cg25678587	11	6129408	OR56B4	NA	0.49662	0.291739	0.204881	0.0463253	0.446828
cg09597390	11	7436013	SYT9	NA	0.67342	0.296972	0.376448	0.0225133	0.404649
cg06595154	11	10716164	MRVI1	NA	0.465908	0.134575	0.331334	0.0217524	0.402833
cg02261543	11	10800368	CTR9	NA	0.600586	0.282868	0.317718	0.0152941	0.386468
cg13491234	11	14994230	CALCA	chr11:14995128-14995908	0.415119	0.216689	0.198429	0.0179415	0.393713
cg09663343	11	15363270	NA	NA	0.671895	0.229365	0.44253	0.00830563	0.366637
cg13041244	11	19284694	NA	NA	0.473359	0.20342	0.269939	0.0095442	0.370889
cg09150140	11	20693928	NELL1	chr11:20690579-20691845	0.538362	0.24792	0.290442	0.000607053	0.355855
cg12598870	11	20861490	NELL1	NA	0.487242	0.109271	0.377971	0.0112678	0.375229
cg27258696	11	20987359	NELL1	NA	0.755745	0.299824	0.455921	0.0484114	0.450219
cg07083101	11	22067714	NA	NA	0.620439	0.256376	0.364063	0.00803658	0.365626
cg20998200	11	22370099	SLC17A6	NA	0.546851	0.20389	0.342961	0.00900414	0.369288
cg08294568	11	22453679	NA	chr11:22454300-22454518	0.431328	0.290457	0.140871	0.0277777	0.415206
cg10027639	11	23501632	NA	NA	0.674095	0.254995	0.4191	0.0490237	0.451062
cg08227141	11	24849257	LUZP2	NA	0.638272	0.260113	0.378159	0.0202158	0.398935
cg05283992	11	25794249	NA	NA	0.765214	0.27421	0.491004	0.0202179	0.398935
cg09781307	11	27648324	BDNFOS	NA	0.433015	0.271774	0.161241	0.0316639	0.422297
cg26244616	11	27955722	NA	NA	0.493483	0.240026	0.253456	0.0178847	0.393713
cg04063166	11	30034452	KCNA4	chr11:30037672-30037944	0.461693	0.135159	0.326534	0.000612949	0.355855
cg15159060	11	30251197	FSHB	NA	0.474201	0.27987	0.194331	0.0300295	0.419411
cg17685019	11	30251556	FSHB	NA	0.493889	0.218557	0.275332	0.00878827	0.369
cg04416302	11	31143518	NA	NA	0.584763	0.254437	0.330325	0.00934495	0.370524
cg24556252	11	31149217	NA	NA	0.495299	0.07837	0.416929	0.0228852	0.405045
cg17989833	11	32444987	WT1	chr11:32448261-32449744	0.559623	0.274503	0.28512	0.0238547	0.407501
cg12490907	11	33692006	C11orf41	NA	0.453756	0.138393	0.315363	0.0449123	0.443768
cg03584506	11	39689828	NA	NA	0.632043	0.200038	0.432004	0.00511958	0.358721
cg25372290	11	45719244	NA	NA	0.433357	0.227441	0.205916	0.00453538	0.357694
cg19142399	11	45906499	MAPK8IP1	chr11:45907006-45907809	0.427018	0.271244	0.155774	0.0304679	0.420554
cg10176692	11	48238296	OR4B1	NA	0.541543	0.258534	0.283009	0.0232322	0.405938
cg06656958	11	48238724	OR4B1	NA	0.564875	0.293975	0.2709	0.0184369	0.394961
cg26811568	11	50005399	OR4C12	NA	0.464844	0.225808	0.239036	0.0257807	0.411628
cg01570504	11	50220107	NA	NA	0.461494	0.264494	0.197	0.0120755	0.37614
cg27297120	11	50371681	LOC646813	NA	0.580216	0.278351	0.301866	0.00476469	0.358705
cg18369913	11	51515083	OR4C46	NA	0.459317	0.163697	0.29562	0.00634812	0.360545
cg18594701	11	55111658	OR4A16	NA	0.503857	0.143283	0.360574	0.0490296	0.451062
cg04317927	11	55418816	OR4S2	NA	0.427676	0.149526	0.27815	0.00532804	0.359593
cg20623702	11	55431584	OR4C6	NA	0.550331	0.244795	0.305536	0.0249331	0.409912
cg07322909	11	55541018	OR5D13	NA	0.400898	0.18954	0.211357	0.0211119	0.401472
cg03154226	11	55563401	OR5D14	NA	0.542717	0.263856	0.27886	0.0398147	0.436435
cg26349048	11	55682099	OR5W2	NA	0.564335	0.291797	0.272538	0.0441364	0.442529
cg17120792	11	55705284	OR5I1	NA	0.574861	0.230125	0.344737	0.00735302	0.363017
cg18099058	11	55737045	OR10AG1	NA	0.466701	0.215814	0.250887	0.0470597	0.448206
cg02387612	11	55889797	OR8H3	NA	0.579515	0.25106	0.328454	0.0305276	0.420629
cg11371231	11	55927697	OR8K5	NA	0.578016	0.252946	0.325071	0.00962004	0.371043
cg01464104	11	56043040	OR5T1	NA	0.6	0.200922	0.399078	0.00179877	0.355855
cg27149471	11	56043514	OR5T1	NA	0.589082	0.291445	0.297638	0.0367789	0.431854
cg27314580	11	56086656	OR8K3	NA	0.700934	0.262617	0.438317	0.00420383	0.357502
cg21570611	11	56239108	OR5M3;OR8U8	NA	0.596571	0.295512	0.301059	0.00441339	0.357502
cg17033359	11	57638157	NA	NA	0.473936	0.25913	0.214806	0.00688139	0.361158
cg14566901	11	57948705	OR9Q1	NA	0.619758	0.265652	0.354106	0.00150247	0.355855
cg05655457	11	58127944	OR5B17	NA	0.483451	0.260167	0.223285	0.0106702	0.374083
cg00849025	11	58170461	OR5B3	NA	0.414144	0.150164	0.26398	0.00216538	0.355855
cg15568107	11	58477085	GLYAT	NA	0.582076	0.244551	0.337525	0.00698407	0.362061
cg04841806	11	58500021	GLYAT	NA	0.465453	0.251847	0.213606	0.0385497	0.434707
cg14770102	11	58984446	NA	NA	0.577012	0.270893	0.306119	0.0241318	0.408629
cg10919344	11	59210634	OR5A1	NA	0.583352	0.275438	0.307914	0.0118239	0.37581
cg26250585	11	59950745	MS4A6A	NA	0.635513	0.213864	0.421648	0.00651961	0.361121
cg12604169	11	60049475	MS4A4A	NA	0.486547	0.13864	0.347907	0.0027954	0.355855
cg22311510	11	60050143	MS4A4A	NA	0.606037	0.262395	0.343641	0.00469212	0.358593
cg14632030	11	60144545	MS4A7	NA	0.603764	0.139136	0.464628	0.0262462	0.412733
cg02907837	11	60163525	MS4A14	NA	0.630814	0.25074	0.380074	0.0241647	0.408635
cg07271996	11	60280643	NA	chr11:60282783-60283045	0.636025	0.272905	0.363121	0.0116986	0.375602
cg11728664	11	60285636	MS4A13	chr11:60282783-60283045	0.402066	0.1115	0.290566	0.0012603	0.355855
cg05658811	11	62066606	SCGB1D4	NA	0.430567	0.24925	0.181317	0.00882883	0.369
cg16007742	11	62066669	SCGB1D4	NA	0.421251	0.233474	0.187777	0.0186379	0.395519
cg04458776	11	62753944	SLC22A6	NA	0.497174	0.251273	0.245902	0.0258153	0.411628
cg21961694	11	62947565	SLC22A25	NA	0.533415	0.236459	0.296955	0.0103353	0.374083
cg16757456	11	63033729	NA	NA	0.544935	0.270123	0.274812	0.0269735	0.413914
cg01306183	11	63057478	SLC22A10	NA	0.565086	0.228768	0.336318	0.000471661	0.355855
cg19409687	11	65682960	NA	chr11:65685100-65685364	0.51311	0.185758	0.327351	0.0288034	0.417706
cg04494051	11	67142562	LOC100130987;CLCF1	chr11:67139887-67141146	0.448914	0.253429	0.195485	0.0263412	0.413072
cg24863544	11	67278779	NA	chr11:67275067-67276431	0.424263	0.267607	0.156656	0.040424	0.437566
cg11428886	11	67340775	NA	NA	0.500332	0.192503	0.307829	0.00903578	0.369288
cg00290607	11	67383545	NA	chr11:67383537-67383809	0.445738	0.132435	0.313303	0.00620117	0.360335
cg02666610	11	67499431	NA	NA	0.444811	0.250812	0.193999	0.0479922	0.449455
cg16005564	11	68853957	TPCN2	chr11:68849897-68850551	0.418091	0.207123	0.210968	0.0109278	0.374277
cg04790154	11	71260323	KRTAP5-9	NA	0.428894	0.175131	0.253763	0.00237857	0.355855
cg12384926	11	74644143	XRRA1	NA	0.856914	0.298121	0.558793	0.00203256	0.355855
cg17164345	11	77271314	NA	NA	0.470963	0.238515	0.232448	0.0333726	0.426088
cg03799230	11	80184550	NA	NA	0.555872	0.255132	0.30074	0.0231837	0.405621
cg15042801	11	89448414	TRIM77	NA	0.755196	0.295227	0.459969	0.00304304	0.355855
cg08001668	11	92670490	NA	NA	0.50468	0.292639	0.212041	0.0118817	0.375854
cg02278924	11	92814421	NA	NA	0.488637	0.233459	0.255178	0.0324102	0.424235
cg14215666	11	97224825	NA	NA	0.623461	0.227154	0.396307	0.0296032	0.418857
cg10854423	11	100275402	NA	NA	0.630018	0.27361	0.356409	0.0155189	0.386918
cg00385983	11	100306916	NA	NA	0.605253	0.267948	0.337305	0.0430589	0.441039
cg12300731	11	101207708	NA	NA	0.464994	0.233248	0.231746	0.0374468	0.433288
cg02556071	11	105010284	CARD18	NA	0.59365	0.274297	0.319353	0.00268331	0.355855
cg08142096	11	111125837	C11orf53	NA	0.441322	0.143853	0.297469	0.0273128	0.414546
cg03078767	11	111154742	C11orf53	NA	0.572334	0.227181	0.345154	0.0401824	0.437395
cg23091777	11	111154754	C11orf53	NA	0.699873	0.250283	0.44959	0.0127169	0.378933
cg07026904	11	114832606	NA	chr11:114831755-114832054	0.612307	0.275524	0.336783	0.00515938	0.359111
cg26880708	11	114988776	NA	NA	0.437927	0.155378	0.282549	0.000709682	0.355855
cg26034313	11	117110208	RNF214	NA	0.729757	0.205093	0.524664	0.00318948	0.355855
cg13751113	11	118085214	AMICA1	NA	0.571975	0.28057	0.291405	0.00565845	0.359593
cg24552844	11	118085281	AMICA1	NA	0.408379	0.234954	0.173424	0.00668971	0.361121
cg08772028	11	118085736	AMICA1	NA	0.566993	0.234978	0.332015	0.0272352	0.41451
cg05689028	11	118086808	AMICA1	NA	0.606939	0.199285	0.407655	0.00503521	0.358705
cg25076325	11	118135407	MPZL2	NA	0.580056	0.280094	0.299962	0.034472	0.427942
cg15514065	11	119056272	PDZD3	NA	0.489478	0.257273	0.232205	0.0482359	0.449806
cg23965590	11	119133451	CBL	NA	0.525014	0.195283	0.329732	0.00467039	0.358555
cg15449664	11	119294408	THY1	chr11:119292689-119292891	0.433284	0.208033	0.225251	0.00639578	0.360545
cg04265964	11	121806961	NA	NA	0.549079	0.0687645	0.480315	0.0267779	0.413662
cg03704073	11	121960000	LOC399959	NA	0.512209	0.24688	0.26533	0.0165354	0.39059
cg15598802	11	121987203	BLID;LOC399959	NA	0.555516	0.244697	0.31082	0.017101	0.392439
cg17638507	11	122282870	NA	NA	0.514728	0.200455	0.314273	0.00149734	0.355855
cg09077443	11	123236871	NA	NA	0.489355	0.227329	0.262026	0.0245451	0.409226
cg13041637	11	123626485	OR6X1	NA	0.598588	0.277621	0.320967	0.00557666	0.359593
cg12387464	11	123775935	OR8D4	NA	0.669969	0.208506	0.461462	0.00455592	0.35786
cg02613300	11	123776728	OR8D4	NA	0.680586	0.284522	0.396064	0.00148335	0.355855
cg25762654	11	123776745	OR8D4	NA	0.557729	0.279539	0.27819	0.00139231	0.355855
cg00621646	11	123849141	OR10S1	NA	0.522267	0.171581	0.350686	0.0236871	0.407102
cg05024715	11	123849197	OR10S1	NA	0.615336	0.202843	0.412494	0.0127584	0.379249
cg22794244	11	123892873	OR10G9	NA	0.673993	0.215239	0.458753	0.000971877	0.355855
cg25528806	11	124190035	OR8D2	NA	0.606917	0.177915	0.429003	0.00336353	0.355855
cg15952370	11	124190997	OR8D2	NA	0.490571	0.113751	0.37682	0.0454567	0.44515
cg03252499	11	124324477	NA	NA	0.712226	0.198697	0.513529	0.00344216	0.355855
cg24360034	11	124414205	OR8B12	NA	0.597745	0.247445	0.3503	0.00216141	0.355855
cg20737028	11	125657958	PATE3	NA	0.494408	0.261966	0.232442	0.0456448	0.445528
cg05435295	11	125703230	PATE4	NA	0.450729	0.239876	0.210853	0.00939735	0.370524
cg13956924	11	126222227	NA	chr11:126225355-126226073	0.505317	0.294988	0.21033	0.0278954	0.415298
cg23561531	11	127328847	NA	NA	0.416757	0.213244	0.203513	0.0240044	0.408228
cg01497747	11	130079200	ST14	chr11:130079199-130079641	0.547003	0.25893	0.288073	0.0414095	0.439183
cg02877575	11	131411235	NTM	NA	0.615968	0.272824	0.343145	0.0221889	0.403766
cg21164019	11	132525963	OPCML	NA	0.579343	0.207515	0.371828	0.0029272	0.355855
cg08080489	11	132526947	OPCML	NA	0.53923	0.256353	0.282877	0.027738	0.415127
cg17242596	11	132527296	OPCML	NA	0.571237	0.244867	0.326371	0.0248579	0.409911
cg05035315	11	132691484	OPCML	NA	0.575571	0.236795	0.338777	0.0183603	0.394784
cg26824847	11	132728088	OPCML	NA	0.574059	0.288409	0.28565	0.00258969	0.355855
cg18413062	11	132931732	OPCML	chr11:132934059-132934291	0.562963	0.179039	0.383924	0.00257537	0.355855
cg20972294	11	133005919	OPCML	NA	0.628024	0.223862	0.404162	0.00214025	0.355855
cg14483831	11	133032572	OPCML	NA	0.511312	0.261406	0.249907	0.0234406	0.406166
cg04913291	11	133187956	OPCML	NA	0.566555	0.207703	0.358852	0.0193552	0.396779
cg26159860	11	133469193	NA	NA	0.630816	0.259702	0.371115	0.00802793	0.365626
cg19415202	11	133706356	NA	chr11:133703052-133703708	0.482702	0.185391	0.297311	0.0131485	0.381164
cg25264393	11	134176598	GLB1L3	NA	0.411406	0.19161	0.219796	0.00892819	0.369266
cg02201239	11	134286475	NA	chr11:134281380-134282919	0.519581	0.298974	0.220607	0.0427225	0.440775
cg01224563	11	134537592	NA	chr11:134534242-134534457	0.530163	0.264787	0.265377	0.0347225	0.428258
cg23219748	11	134877533	NA	NA	0.52806	0.215606	0.312455	5.72278e-06	0.355855
cg21224286	12	1909916	CACNA2D4	chr12:1905277-1906765	0.426222	0.198572	0.22765	0.0374539	0.433288
cg13551505	12	2014983	CACNA2D4	chr12:2017133-2018161	0.424095	0.129261	0.294834	0.00328588	0.355855
cg15339164	12	3589869	NA	NA	0.483622	0.219039	0.264583	0.00884704	0.369
cg09629675	12	3701350	PRMT8	NA	0.429483	0.254546	0.174937	0.0273355	0.414547
cg23363039	12	6056642	ANO2	NA	0.539625	0.287667	0.251958	0.0425631	0.440594
cg11300147	12	7596703	CD163L1	chr12:7592406-7593030	0.42567	0.08712	0.338549	0.0319738	0.42327
cg04561120	12	7798450	NA	NA	0.410835	0.264014	0.146821	0.0479878	0.449446
cg08284151	12	7864122	DPPA3	NA	0.420081	0.265932	0.154148	0.0190395	0.396139
cg18460107	12	7902153	CLEC4C	NA	0.558105	0.293627	0.264478	0.00455219	0.35786
cg05582397	12	8674684	CLEC4D	NA	0.404068	0.172854	0.231214	0.0264464	0.413318
cg15737177	12	8717467	NA	NA	0.530168	0.225904	0.304264	0.0212825	0.401594
cg21250433	12	10283763	CLEC7A	NA	0.687591	0.255416	0.432175	0.00742228	0.363157
cg23372297	12	11549192	PRB2	NA	0.460802	0.199502	0.2613	0.049357	0.451624
cg22357390	12	11871736	ETV6	NA	0.730329	0.276273	0.454055	0.000728423	0.355855
cg24921858	12	12223989	BCL2L14	NA	0.515956	0.285197	0.230758	0.00788867	0.36528
cg14434398	12	13952878	GRIN2B	NA	0.49286	0.291836	0.201024	0.0162849	0.389962
cg02769624	12	20883886	SLCO1C1	NA	0.452934	0.251976	0.200958	0.0159823	0.388632
cg16105569	12	27627468	C12orf70	NA	0.581488	0.255185	0.326303	0.0116027	0.375602
cg13679842	12	29090040	NA	NA	0.504522	0.165423	0.339099	0.0430845	0.441096
cg03846107	12	34061681	NA	NA	0.409985	0.16847	0.241514	0.0432604	0.441299
cg18437685	12	34554116	NA	NA	0.41161	0.239783	0.171827	0.0351797	0.429071
cg25890391	12	40938465	NA	NA	0.525258	0.185989	0.339269	0.00721943	0.362685
cg26081584	12	40938571	NA	NA	0.675693	0.259979	0.415715	0.00498096	0.358705
cg11964314	12	44858069	NA	NA	0.576605	0.294488	0.282117	0.00413995	0.357502
cg08826184	12	44973266	NELL2	NA	0.410486	0.123818	0.286668	0.0312432	0.421797
cg17202013	12	45272881	NELL2	chr12:45269830-45270835	0.58713	0.218664	0.368466	0.0207634	0.400453
cg15321306	12	46918065	NA	NA	0.500268	0.092812	0.407456	0.0227947	0.405045
cg21348975	12	48724119	NA	chr12:48723323-48723876	0.468703	0.23017	0.238534	0.00960482	0.370899
cg10246081	12	49726893	C1QL4	chr12:49726591-49727114	0.407891	0.218175	0.189716	0.032381	0.42416
cg08612011	12	50350299	AQP2	chr12:50349079-50349525	0.497908	0.290812	0.207096	0.0336067	0.426252
cg04588380	12	53046818	KRT2	NA	0.47538	0.269468	0.205912	0.0148689	0.385307
cg17360680	12	53069734	KRT1	NA	0.547978	0.238788	0.30919	0.00453349	0.357694
cg07855572	12	55028956	LACRT	NA	0.402864	0.209272	0.193592	0.0190899	0.396139
cg07643942	12	55029147	LACRT	NA	0.647527	0.271325	0.376203	0.00937891	0.370524
cg13396068	12	55041379	DCD	NA	0.640238	0.284611	0.355626	0.000764575	0.355855
cg25372195	12	55042293	DCD	NA	0.607761	0.288778	0.318983	0.0240392	0.408304
cg26442740	12	55613318	OR10A7	NA	0.664304	0.265351	0.398953	0.00101608	0.355855
cg09358376	12	55639928	OR6C74	NA	0.547023	0.171239	0.375784	0.0106077	0.374083
cg25236050	12	55794783	OR6C65	NA	0.484052	0.242789	0.241263	0.0191087	0.396146
cg03867607	12	56554439	MYL6	NA	0.43565	0.260331	0.175319	0.0139984	0.384372
cg05835276	12	57619364	NXPH4	chr12:57618769-57619402	0.438923	0.21827	0.220653	0.026701	0.413572
cg11195363	12	61915276	NA	NA	0.489588	0.221602	0.267987	0.0210183	0.401106
cg23257289	12	62490552	FAM19A2	NA	0.46393	0.150928	0.313002	0.0120027	0.375985
cg12024564	12	62546633	FAM19A2	NA	0.471348	0.197093	0.274255	0.0464396	0.447048
cg10524576	12	63322644	PPM1H	NA	0.560102	0.19317	0.366932	0.000660969	0.355855
cg10931900	12	63540400	AVPR1A	chr12:63543636-63544967	0.568954	0.297086	0.271868	0.00577093	0.359593
cg09686870	12	67428885	NA	NA	0.562758	0.173021	0.389737	0.00584108	0.359593
cg14138611	12	71007843	PTPRB	chr12:71003624-71004057	0.432571	0.195349	0.237222	0.0230162	0.405124
cg20543968	12	72529102	NA	NA	0.582958	0.275069	0.307889	0.0162094	0.389435
cg02854396	12	72696687	TRHDE	NA	0.549942	0.230171	0.319771	0.028523	0.416985
cg05612673	12	72836959	TRHDE	NA	0.723308	0.290131	0.433177	0.00582345	0.359593
cg23130849	12	75116380	NA	NA	0.431881	0.132669	0.299213	0.0100757	0.373021
cg27012421	12	77092891	NA	NA	0.503299	0.299857	0.203442	0.0451339	0.444364
cg21272713	12	79194558	NA	chr12:79198064-79198400	0.518911	0.210341	0.30857	0.000680646	0.355855
cg27663071	12	79309206	SYT1	NA	0.764464	0.252156	0.512308	0.00629555	0.360545
cg10513852	12	81109337	MYF5	chr12:81110725-81111126	0.525634	0.227364	0.29827	0.030134	0.419683
cg02765731	12	83436797	TMTC2	NA	0.493341	0.279392	0.213949	0.0292448	0.418288
cg09667806	12	101868351	NA	NA	0.698305	0.280228	0.418077	0.00423435	0.357502
cg18927604	12	103214992	NA	chr12:103218120-103218688	0.568595	0.253221	0.315374	0.0144146	0.384712
cg27576982	12	103308778	PAH	chr12:103311040-103311253	0.555795	0.243259	0.312536	0.00374979	0.355855
cg20681948	12	103342297	NA	chr12:103344398-103344640	0.481418	0.206832	0.274586	0.00558793	0.359593
cg25714326	12	104405183	GLT8D2	NA	0.617563	0.198677	0.418886	0.0462045	0.446496
cg04943586	12	106993938	RFX4	NA	0.523245	0.252097	0.271148	0.0366991	0.431628
cg15819471	12	107137342	RFX4	NA	0.449643	0.12618	0.323463	0.00646689	0.360545
cg23699926	12	108170183	ASCL4	chr12:108168986-108169570	0.549687	0.275735	0.273952	0.0363963	0.43132
cg01694331	12	109273766	DAO	NA	0.463527	0.264332	0.199195	0.0171506	0.392594
cg25362648	12	109273780	DAO	NA	0.447356	0.217633	0.229723	0.0448339	0.44361
cg18037826	12	109273835	DAO	NA	0.66416	0.194497	0.469663	0.0194393	0.396835
cg10738648	12	110888857	ARPC3	chr12:110887861-110888245	0.704235	0.0180422	0.686193	0.0348772	0.428579
cg26019563	12	111358297	MYL2	NA	0.605031	0.276237	0.328795	0.0108032	0.374083
cg10591174	12	111358446	MYL2	NA	0.531178	0.209067	0.322111	0.031092	0.421549
cg19862427	12	111358545	MYL2	NA	0.457338	0.276427	0.18091	0.0258993	0.411866
cg12443853	12	111369279	NA	NA	0.477094	0.181693	0.295401	0.0248261	0.409911
cg13300744	12	111536664	CUX2	NA	0.520503	0.249664	0.270839	0.0085721	0.368479
cg19848940	12	112250795	NA	NA	0.434331	0.262717	0.171614	0.0197722	0.397955
cg23703079	12	113016393	NA	chr12:113013099-113013529	0.557338	0.284185	0.273153	0.0229681	0.405045
cg22260958	12	113375880	OAS3	chr12:113376185-113376493	0.584488	0.279875	0.304613	0.0347619	0.428404
cg10839475	12	113959012	NA	NA	0.417877	0.189219	0.228659	0.0375034	0.433288
cg01267076	12	115593787	NA	NA	0.776131	0.0433827	0.732748	0.0088746	0.369
cg12504696	12	119776178	CCDC60	chr12:119772353-119772594	0.696008	0.291418	0.40459	0.0106392	0.374083
cg14094027	12	120669080	PXN	NA	0.40815	0.0322582	0.375892	0.0459165	0.445877
cg09767076	12	124199914	ATP6V0A2	chr12:124196646-124197507	0.662744	0.221023	0.441721	0.010513	0.374083
cg03611241	12	125816261	TMEM132B	chr12:125815555-125815817	0.419033	0.263868	0.155165	0.0285794	0.417033
cg15328703	12	126142896	TMEM132B	NA	0.639946	0.297858	0.342088	0.00688203	0.361158
cg00179940	12	126978053	NA	NA	0.630974	0.276001	0.354973	0.00439136	0.357502
cg22347967	12	128241974	NA	chr12:128245592-128245836	0.546964	0.16379	0.383173	0.0372507	0.43294
cg10216717	12	128899290	TMEM132C	chr12:128899813-128900065	0.579953	0.275607	0.304346	0.0137263	0.383158
cg14504768	12	130124107	TMEM132D	NA	0.403478	0.136848	0.26663	0.00246458	0.355855
cg26364947	12	130316058	TMEM132D	NA	0.441487	0.275056	0.166431	0.0151032	0.386421
cg20168964	12	130333393	TMEM132D	NA	0.51172	0.215386	0.296334	0.0123123	0.37709
cg05384697	12	130334009	TMEM132D	NA	0.524123	0.156301	0.367822	0.0428259	0.440988
cg06679878	12	130335340	TMEM132D	NA	0.64841	0.228564	0.419846	0.00145135	0.355855
cg23733052	12	130336270	TMEM132D	chr12:130339683-130343584	0.534595	0.243809	0.290786	0.0266054	0.413484
cg13090220	12	130338646	TMEM132D	chr12:130339683-130343584	0.652089	0.234443	0.417646	0.00229209	0.355855
cg26522894	12	130389541	TMEM132D	chr12:130387609-130389139	0.512175	0.269714	0.24246	0.001095	0.355855
cg03846249	12	130621750	NA	chr12:130623142-130623492	0.79816	0.272441	0.525719	2.3086e-05	0.355855
cg05684715	12	130641648	NA	chr12:130645327-130648988	0.656177	0.290118	0.366059	0.0372183	0.432825
cg18190417	12	130683439	NA	NA	0.529518	0.283917	0.245601	0.0234915	0.406229
cg20765700	12	130881198	RIMBP2	NA	0.588745	0.268197	0.320548	0.00018471	0.355855
cg10577257	12	130929193	RIMBP2	NA	0.469729	0.282225	0.187504	0.020292	0.398981
cg12901574	12	130931970	RIMBP2	chr12:130935712-130935963	0.737985	0.246396	0.49159	0.0367414	0.431833
cg02126688	12	130932128	RIMBP2	chr12:130935712-130935963	0.462879	0.276012	0.186867	0.00294534	0.355855
cg23373401	12	130936355	RIMBP2	chr12:130935712-130935963	0.46778	0.29779	0.169989	0.00935861	0.370524
cg15858166	12	130953551	RIMBP2	chr12:130953626-130953829	0.542734	0.260126	0.282608	0.0017074	0.355855
cg15001406	12	130961652	RIMBP2	NA	0.640232	0.272276	0.367956	0.00108212	0.355855
cg07374109	12	131645153	NA	chr12:131647814-131648375	0.493647	0.155075	0.338572	0.0118208	0.37581
cg01414728	12	131872222	NA	NA	0.437304	0.285252	0.152052	0.0393916	0.435957
cg16824113	12	132166485	NA	NA	0.445448	0.221933	0.223515	0.0430542	0.441039
cg27451610	12	132657410	NA	NA	0.444706	0.224753	0.219953	0.0212981	0.401698
cg15358984	12	132845530	GALNT9	chr12:132845758-132846356	0.509705	0.285415	0.22429	0.0188545	0.396139
cg08351464	12	132864833	GALNT9	chr12:132865236-132865506	0.439593	0.240506	0.199087	0.0390882	0.435584
cg05418652	13	19299553	NA	chr13:19299583-19299821	0.422872	0.152506	0.270366	0.0110311	0.374678
cg00331616	13	20207201	MPHOSPH8	chr13:20207461-20208252	0.513565	0.268549	0.245016	0.0445084	0.443008
cg11845168	13	21457096	XPO4	NA	0.488356	0.115554	0.372802	0.00021838	0.355855
cg15793181	13	21830852	NA	chr13:21833761-21834456	0.538355	0.286022	0.252333	0.0165798	0.390819
cg09603707	13	22458760	NA	NA	0.537844	0.230262	0.307582	0.0293912	0.418539
cg25199372	13	24650209	NA	NA	0.452219	0.195891	0.256328	0.0122737	0.37708
cg19832347	13	24887606	C1QTNF9	NA	0.497835	0.275677	0.222158	0.0467385	0.447448
cg11280082	13	25639263	NA	chr13:25643112-25643562	0.446301	0.213067	0.233234	0.00259401	0.355855
cg07984168	13	26626663	SHISA2	chr13:26624725-26626265	0.410664	0.189107	0.221557	0.0389874	0.435354
cg19291696	13	27769437	NA	NA	0.68669	0.11217	0.57452	0.00180541	0.355855
cg07790085	13	29597447	MTUS2	NA	0.589863	0.153959	0.435904	0.0170031	0.392219
cg01333242	13	30740197	NA	NA	0.428605	0.237172	0.191433	0.0290918	0.417852
cg01504447	13	31041221	HMGB1	NA	0.593809	0.282086	0.311722	0.00266492	0.355855
cg09853388	13	33887012	NA	NA	0.459812	0.11692	0.342892	0.00174787	0.355855
cg06618277	13	38108443	NA	NA	0.466216	0.14181	0.324406	0.00193642	0.355855
cg08779649	13	50194554	NA	NA	0.566469	0.283234	0.283234	0.0129307	0.380004
cg15562212	13	50463192	LOC220429	NA	0.525999	0.250643	0.275357	0.00162811	0.355855
cg21863546	13	53568518	NA	NA	0.582392	0.135683	0.446708	0.037022	0.432302
cg20541752	13	54821786	NA	NA	0.655281	0.275007	0.380274	0.0184669	0.39516
cg24470332	13	54875232	NA	NA	0.627207	0.221555	0.405652	0.00794678	0.365407
cg16673052	13	54883769	NA	NA	0.692462	0.231695	0.460767	0.00767184	0.364841
cg10522358	13	55587486	NA	NA	0.438415	0.224219	0.214196	0.024192	0.408635
cg20203210	13	56741047	NA	NA	0.517648	0.271488	0.246161	0.02304	0.405223
cg02994463	13	58240705	PCDH17	NA	0.537694	0.254138	0.283556	0.0383187	0.434604
cg21045575	13	59169584	NA	NA	0.432269	0.145846	0.286423	0.00408865	0.357472
cg18485530	13	59547037	NA	NA	0.592683	0.179325	0.413359	0.0297041	0.418986
cg19871597	13	59592287	NA	NA	0.622544	0.216082	0.406462	0.0226424	0.405045
cg26915329	13	60033345	NA	NA	0.422682	0.194277	0.228406	0.0044673	0.357502
cg15946856	13	61753592	NA	NA	0.708428	0.275448	0.43298	0.0274227	0.414634
cg05878103	13	63057588	NA	NA	0.633092	0.194037	0.439056	0.0199285	0.398187
cg25308562	13	64516824	NA	NA	0.585289	0.265847	0.319441	0.034132	0.427059
cg20449382	13	68218088	NA	NA	0.506002	0.226541	0.279461	0.011297	0.375229
cg21784716	13	70680712	KLHL1;ATXN8OS	chr13:70681732-70682219	0.62437	0.274831	0.349538	0.00702649	0.36212
cg23240145	13	70682771	KLHL1;ATXN8OS	chr13:70681732-70682219	0.494191	0.249332	0.244859	0.00333752	0.355855
cg24152818	13	72259543	DACH1	NA	0.621343	0.182824	0.438519	0.00730243	0.362937
cg17705731	13	72695062	NA	NA	0.601714	0.269988	0.331726	0.00962903	0.371043
cg07937631	13	79184529	NA	chr13:79182859-79183880	0.430869	0.18987	0.240999	0.0343462	0.427579
cg23513591	13	81229232	NA	chr13:81229047-81229445	0.570591	0.288997	0.281594	0.0228082	0.405045
cg26224314	13	81746461	NA	NA	0.411564	0.235281	0.176283	0.0421427	0.43999
cg02347881	13	91579373	LOC144776	NA	0.670772	0.252867	0.417905	0.00553471	0.359593
cg05313918	13	91827600	NA	chr13:91827249-91827719	0.454561	0.250119	0.204442	0.00539938	0.359593
cg17345620	13	97640663	OXGR1	NA	0.715384	0.264165	0.45122	0.0109781	0.374472
cg13783434	13	100610616	NA	chr13:100611862-100612278	0.559586	0.20711	0.352475	0.0473323	0.448512
cg25334575	13	100641744	NA	chr13:100641334-100642188	0.535808	0.210078	0.32573	0.0310238	0.421357
cg26005329	13	101506070	NA	NA	0.532232	0.172382	0.35985	0.00140231	0.355855
cg18312429	13	103718930	SLC10A2	NA	0.459394	0.166258	0.293136	0.0242233	0.408635
cg09315586	13	104168550	NA	NA	0.584062	0.244851	0.339211	0.00551188	0.359593
cg24967131	13	104345108	NA	NA	0.636838	0.257383	0.379455	0.0320504	0.423276
cg01297020	13	106117425	DAOA	NA	0.661067	0.163907	0.49716	0.00761616	0.364841
cg13975106	13	106939472	NA	NA	0.417538	0.139284	0.278254	0.00246988	0.355855
cg12447154	13	107002422	NA	NA	0.56315	0.101065	0.462085	0.0148069	0.385163
cg15769756	13	107489008	NA	NA	0.551374	0.26655	0.284823	0.0243481	0.408967
cg07743730	13	108817948	NA	NA	0.502253	0.174039	0.328214	0.0483765	0.45008
cg14154082	13	112174009	NA	chr13:112172232-112172441	0.444611	0.285812	0.1588	0.0255688	0.411146
cg25147447	13	112212213	NA	chr13:112212062-112212297	0.408804	0.211573	0.197232	0.0456617	0.44554
cg01649879	13	112507773	NA	NA	0.434072	0.230878	0.203194	0.0174387	0.392794
cg23802307	13	112575212	NA	chr13:112575723-112575998	0.482154	0.245348	0.236805	0.0123089	0.37709
cg03784113	13	112602492	NA	NA	0.446071	0.190189	0.255882	0.00930497	0.370466
cg01125141	13	112612375	NA	chr13:112610658-112611433	0.515777	0.23569	0.280087	0.0305754	0.420843
cg01477326	13	112626684	NA	chr13:112627428-112627642	0.49686	0.259719	0.237142	0.0473042	0.448512
cg02897974	13	112673923	NA	chr13:112669248-112670289	0.583726	0.19771	0.386016	0.0138773	0.383715
cg01896130	13	112705636	NA	chr13:112707804-112708696	0.501718	0.204509	0.297209	0.0132969	0.381498
cg21418534	13	112800020	NA	NA	0.553841	0.202138	0.351703	0.00669804	0.361121
cg23002238	13	112838970	NA	NA	0.461646	0.195584	0.266062	0.0196405	0.397776
cg05502376	13	112861499	NA	NA	0.404702	0.277343	0.127359	0.00304864	0.355855
cg24582743	13	112885802	NA	NA	0.553378	0.233561	0.319817	0.007291	0.362925
cg26451930	13	112904570	NA	NA	0.420246	0.255848	0.164398	0.042187	0.440029
cg23758687	13	112996049	NA	chr13:112997192-112997717	0.46134	0.2391	0.22224	0.0478552	0.449131
cg25309292	13	113613574	NA	NA	0.420321	0.296864	0.123457	0.0384125	0.434707
cg22117893	13	114212078	NA	chr13:114214381-114214880	0.631543	0.193127	0.438416	0.0277224	0.415127
cg02182272	13	114308619	ATP4B	NA	0.497397	0.207905	0.289491	0.01664	0.391045
cg02098380	14	19858845	NA	chr14:19854718-19855019	0.478236	0.219045	0.259191	0.0294933	0.418623
cg06968817	14	20135228	NA	chr14:20136633-20136959	0.438324	0.251839	0.186486	0.0329966	0.425673
cg18848446	14	21030132	RNASE9	NA	0.405878	0.169254	0.236624	0.00386959	0.355984
cg13061910	14	21288715	NA	NA	0.427656	0.233186	0.194469	0.0343759	0.42768
cg24728005	14	21358233	RNASE3	NA	0.564062	0.261785	0.302277	0.00789935	0.36528
cg23493119	14	22103082	OR10G2	NA	0.533938	0.285941	0.247997	0.00506401	0.358705
cg27659557	14	22111727	NA	NA	0.478548	0.283206	0.195342	0.0298968	0.418994
cg01802121	14	22216296	NA	NA	0.517331	0.214409	0.302922	0.0169978	0.392219
cg16110087	14	22579242	NA	NA	0.56266	0.296662	0.265998	0.00939074	0.370524
cg20498872	14	23838801	NA	chr14:23834435-23835947	0.525437	0.283754	0.241683	0.00680922	0.361121
cg05334655	14	23890294	MYH7	chr14:23889144-23889408	0.451556	0.237567	0.213989	0.0220462	0.403461
cg18473335	14	24540174	CPNE6	NA	0.518266	0.263472	0.254794	0.0258077	0.411628
cg16802892	14	32413698	NA	NA	0.699629	0.0460634	0.653566	0.0378609	0.433864
cg19474546	14	35999002	NA	chr14:36002598-36005013	0.414739	0.180275	0.234464	0.0107857	0.374083
cg08177882	14	38263141	NA	NA	0.701926	0.182021	0.519904	0.00174668	0.355855
cg13643452	14	38725650	CLEC14A	chr14:38724254-38725537	0.541984	0.293901	0.248083	0.0451273	0.444353
cg01097663	14	42300132	LRFN5	NA	0.428293	0.282353	0.14594	0.0255545	0.411146
cg10373147	14	45133024	NA	NA	0.502824	0.200625	0.302198	0.0138431	0.383546
cg16707954	14	57365847	OTX2OS1	NA	0.437817	0.14237	0.295447	0.00143761	0.355855
cg23428143	14	57385648	OTX2OS1	NA	0.412332	0.210819	0.201513	0.0344536	0.427891
cg13019491	14	60977856	SIX6	chr14:60975732-60978180	0.572802	0.284944	0.287858	0.0459656	0.446052
cg11159234	14	63112650	NA	NA	0.495474	0.165965	0.329509	0.0246685	0.409554
cg20326674	14	63179119	KCNH5	NA	0.734615	0.189511	0.545104	0.00230113	0.355855
cg13711424	14	65017091	C14orf50	chr14:65016516-65016909	0.465616	0.172206	0.293411	0.0119623	0.375874
cg20475486	14	70317075	NA	chr14:70316847-70317240	0.539249	0.297709	0.241541	0.0444935	0.442985
cg09284655	14	70317228	NA	chr14:70316847-70317240	0.573629	0.266186	0.307443	0.0402519	0.437481
cg01862897	14	70548168	SLC8A3	NA	0.474556	0.284615	0.189941	0.0352886	0.429271
cg04780726	14	70699208	NA	chr14:70700814-70701050	0.47543	0.166345	0.309086	0.00220348	0.355855
cg20262330	14	70826997	COX16	chr14:70826255-70826580	0.506854	0.291967	0.214887	0.0384139	0.434707
cg16338313	14	72710534	RGS6	NA	0.571961	0.256475	0.315486	0.0481221	0.44959
cg08263416	14	72720835	RGS6	NA	0.430815	0.0617821	0.369032	0.0160038	0.388632
cg04184716	14	75084887	NA	NA	0.830854	0.227983	0.602871	0.000334457	0.355855
cg13076468	14	75128707	KIAA0317	NA	0.459853	0.28679	0.173063	0.0460028	0.446149
cg17009813	14	77041277	NA	NA	0.477512	0.180302	0.29721	0.00806993	0.365819
cg16443633	14	79529179	NRXN3	NA	0.742459	0.263087	0.479372	0.00503146	0.358705
cg18459339	14	79782326	NRXN3	NA	0.643283	0.235276	0.408007	0.0108908	0.374083
cg08186935	14	79844568	NRXN3	NA	0.463853	0.268632	0.195222	0.0312933	0.421821
cg13564020	14	79939536	NRXN3	NA	0.634342	0.269067	0.365275	0.0312802	0.421821
cg12205669	14	82086140	NA	NA	0.568665	0.189558	0.379106	0.0156779	0.387455
cg03020635	14	82526476	NA	NA	0.552152	0.217619	0.334533	0.016892	0.392014
cg14987354	14	84558093	NA	NA	0.630373	0.226658	0.403715	0.0296802	0.41897
cg09340205	14	86871512	NA	NA	0.538229	0.288382	0.249847	0.013708	0.383138
cg02222791	14	88621424	NA	NA	0.637354	0.222365	0.414989	0.0208846	0.400715
cg01837218	14	88831516	NA	NA	0.453942	0.291623	0.16232	0.0160818	0.388632
cg26365847	14	90921585	NA	NA	0.533938	0.182494	0.351444	0.00499862	0.358705
cg07056155	14	90921668	NA	NA	0.490014	0.270101	0.219912	0.0399114	0.436688
cg18587499	14	94121146	KIAA1409	NA	0.461025	0.266145	0.19488	0.000165131	0.355855
cg26077454	14	95240500	NA	chr14:95239375-95239679	0.601291	0.27811	0.323181	0.0405974	0.43806
cg10201735	14	97502302	NA	chr14:97499605-97500176	0.434664	0.240523	0.194141	0.0205642	0.39972
cg19757573	14	101506246	MIR376A2;MIR654;MIR376A1;MIR376B;MIR300	NA	0.685661	0.240971	0.44469	0.0260404	0.412288
cg22799420	14	102028994	DIO3	chr14:102025989-102031567	0.522159	0.298512	0.223647	0.021569	0.402246
cg24810305	14	103389022	AMN	chr14:103389016-103390248	0.455144	0.201344	0.2538	0.0323791	0.42416
cg04258520	14	103868351	MARK3	NA	0.781261	0.256571	0.52469	0.000285968	0.355855
cg18359618	14	104648508	NA	chr14:104644800-104645074	0.431416	0.255392	0.176023	0.0139476	0.384261
cg04213900	14	104687257	NA	chr14:104687157-104687375	0.526984	0.296503	0.230481	0.0228167	0.405045
cg24032710	14	104770459	NA	NA	0.496841	0.236862	0.259979	0.00774602	0.364841
cg01947837	14	104770575	NA	NA	0.446753	0.177029	0.269724	0.010655	0.374083
cg23463680	14	104770790	NA	NA	0.590255	0.298602	0.291653	0.00883024	0.369
cg10237148	14	104803942	NA	chr14:104800444-104800977	0.621573	0.294857	0.326716	0.00483892	0.358705
cg07163389	14	104837363	NA	NA	0.548458	0.273819	0.274639	0.0447577	0.443472
cg08037115	14	104837541	NA	NA	0.539805	0.180925	0.35888	0.00940524	0.370524
cg26104640	14	104837550	NA	NA	0.484896	0.198049	0.286847	0.00767176	0.364841
cg18103830	14	104854790	NA	NA	0.533072	0.161773	0.3713	0.0024914	0.355855
cg04191306	14	104854974	NA	NA	0.732607	0.282255	0.450352	0.00538877	0.359593
cg20064422	14	105878314	NA	chr14:105877371-105878152	0.486311	0.248721	0.23759	0.030752	0.420912
cg26328924	14	106313769	NA	NA	0.488397	0.284884	0.203513	0.0234839	0.406229
cg22924765	14	107013453	NA	NA	0.589668	0.26168	0.327988	0.00551648	0.359593
cg01707885	14	107224549	NA	chr14:107221092-107221298	0.556825	0.183693	0.373132	0.0237409	0.407244
cg23902114	14	107283708	NA	NA	0.490524	0.216698	0.273826	0.0180554	0.393798
cg07051786	15	20487062	NA	NA	0.46397	0.282694	0.181276	0.0273279	0.414547
cg03606214	15	21135690	NF1P1	NA	0.418403	0.241386	0.177017	0.015569	0.387177
cg08883696	15	22014725	CXADRP2	NA	0.420778	0.22679	0.193988	0.0419638	0.439878
cg15432135	15	22043288	NA	NA	0.484301	0.26446	0.219841	0.00547365	0.359593
cg05088017	15	22368957	LOC727924;OR4M2	NA	0.46717	0.265845	0.201325	0.0333877	0.426119
cg11403739	15	22923741	CYFIP1	NA	0.678625	0.247981	0.430644	0.026602	0.413484
cg03858387	15	25199164	SNURF;SNRPN	chr15:25200035-25201054	0.459692	0.246852	0.212839	0.0449227	0.443835
cg00284551	15	25429176	SNORD115-8	NA	0.448397	0.212579	0.235818	0.0290493	0.417765
cg01393705	15	25457603	SNORD115-21;HBII-52-24;SNORD115-15	NA	0.550859	0.279557	0.271302	0.00904579	0.369288
cg24524414	15	25463385	SNORD115-21;SNORD115-26;SNORD115-15	NA	0.492658	0.283125	0.209533	0.0378135	0.433796
cg06298530	15	25481210	SNORD115-11;SNORD115-29;SNORD115-36;SNORD115-43	NA	0.628013	0.21657	0.411443	0.0128052	0.379348
cg03942042	15	26896681	GABRB3	NA	0.451824	0.242859	0.208964	0.0226928	0.405045
cg11074933	15	26915414	GABRB3	chr15:26915189-26915753	0.496017	0.242925	0.253092	0.00193021	0.355855
cg12439199	15	27232105	GABRG3	NA	0.545015	0.178383	0.366632	0.00564015	0.359593
cg22724167	15	27784588	NA	chr15:27786718-27787060	0.639955	0.269599	0.370356	0.002293	0.355855
cg13569101	15	28253110	OCA2	chr15:28248569-28249166	0.640569	0.274986	0.365583	0.0104273	0.374083
cg08908089	15	29213250	APBA2	NA	0.483501	0.250741	0.23276	0.023125	0.405479
cg26330365	15	29702665	FAM189A1	NA	0.455857	0.255395	0.200462	0.032903	0.425588
cg05784847	15	31381816	TRPM1	NA	0.404316	0.261008	0.143308	0.0107223	0.374083
cg10644148	15	31471263	NA	NA	0.531322	0.24664	0.284681	0.00848043	0.367681
cg22759261	15	32206583	NA	NA	0.407947	0.178309	0.229638	0.0293121	0.41836
cg12113981	15	32383990	CHRNA7	NA	0.524608	0.218327	0.306281	0.0102779	0.374083
cg16710604	15	33424752	NA	NA	0.513991	0.235086	0.278905	0.0456555	0.44554
cg14847483	15	34516640	TMEM85	NA	0.403067	0.210026	0.193041	0.0428404	0.440988
cg05995576	15	35049543	NA	chr15:35046443-35047480	0.478377	0.241202	0.237175	0.0178789	0.393713
cg03844894	15	35086967	ACTC1	NA	0.407009	0.184563	0.222445	0.0148553	0.385295
cg08190298	15	35088160	ACTC1	NA	0.508249	0.231665	0.276585	0.0272662	0.414529
cg06914505	15	39464601	NA	NA	0.451047	0.291097	0.15995	0.0413114	0.439109
cg19287857	15	39890699	NA	NA	0.464744	0.236299	0.228445	0.0356383	0.430162
cg05276125	15	40653601	DISP2	chr15:40650055-40651102	0.497997	0.15622	0.341777	0.000928555	0.355855
cg12801082	15	44117307	MFAP1	chr15:44119074-44119277	0.600891	0.283757	0.317134	0.0444252	0.442967
cg22825220	15	54582445	UNC13C	NA	0.67047	0.290843	0.379627	0.0073721	0.363157
cg13617812	15	63694990	NA	NA	0.440178	0.231908	0.20827	0.0113401	0.375229
cg12036633	15	63758958	NA	NA	0.814143	0.242811	0.571332	0.0452834	0.444747
cg25481157	15	66947564	NA	chr15:66947360-66947574	0.561525	0.211744	0.34978	0.0081941	0.365901
cg03341413	15	68125566	LBXCOR1	chr15:68126022-68126569	0.594682	0.285489	0.309193	0.0403302	0.437542
cg08625920	15	72669047	C15orf34;HEXA	chr15:72668041-72668658	0.498338	0.289373	0.208966	0.0462871	0.446654
cg10040866	15	72690640	TMEM202	NA	0.526628	0.253574	0.273054	0.0199919	0.398334
cg22255435	15	74556873	CCDC33	NA	0.41479	0.15701	0.25778	0.0480033	0.449455
cg21592003	15	74687517	NA	NA	0.682574	0.292273	0.390301	0.013893	0.383848
cg21556904	15	79198573	NA	NA	0.537136	0.283787	0.253349	0.0484902	0.450254
cg10259521	15	79428573	NA	NA	0.463351	0.120213	0.343138	0.0198298	0.397955
cg23518037	15	79526621	NA	NA	0.411477	0.208257	0.20322	0.0458339	0.445839
cg10144474	15	79531914	NA	NA	0.476295	0.265206	0.211089	0.0341286	0.427059
cg12284802	15	79723655	KIAA1024	chr15:79724099-79725643	0.440226	0.277874	0.162352	0.0155352	0.386981
cg03290522	15	80634248	NA	NA	0.432063	0.264506	0.167557	0.0106524	0.374083
cg17168519	15	82574624	FAM154B	NA	0.473375	0.288075	0.1853	0.00822855	0.365959
cg19175742	15	83331452	AP3B2	NA	0.453358	0.25825	0.195108	0.0420988	0.439952
cg12593764	15	83332873	AP3B2	NA	0.486889	0.292093	0.194797	0.00949076	0.370889
cg02406469	15	83381070	NA	chr15:83378007-83379068	0.520299	0.276475	0.243823	0.0138119	0.383546
cg16040341	15	83544284	HOMER2	NA	0.827353	0.105238	0.722115	0.00139628	0.355855
cg02143743	15	87070843	AGBL1	NA	0.698605	0.298868	0.399736	0.0346408	0.42817
cg04579183	15	88119834	NCRNA00052	NA	0.895724	0.276452	0.619272	0.0147267	0.385104
cg27355653	15	89940260	LOC254559	chr15:89942592-89943853	0.59647	0.277878	0.318592	0.0082088	0.365901
cg01624202	15	89958550	NA	chr15:89959742-89959990	0.436003	0.236393	0.19961	0.0234971	0.406242
cg08869547	15	90199883	KIF7	chr15:90198100-90198833	0.864979	0.179967	0.685011	0.00128516	0.355855
cg16558770	15	90548037	ZNF710	chr15:90545272-90545911	0.707022	0.252736	0.454286	0.0229843	0.405045
cg08061463	15	90789198	NA	chr15:90792559-90792929	0.46329	0.261258	0.202032	0.0190236	0.396139
cg07342559	15	91670784	SV2B	NA	0.43446	0.268686	0.165774	0.0348869	0.428594
cg24795274	15	97162591	NA	NA	0.497559	0.243673	0.253886	0.0322754	0.423884
cg25271525	15	97316699	NA	NA	0.475207	0.209098	0.266109	0.0127125	0.378933
cg00114784	15	97322504	NA	NA	0.574617	0.298291	0.276326	0.00622657	0.360426
cg19987111	15	101747167	CHSY1	NA	0.604657	0.298519	0.306138	0.0356627	0.430174
cg21960110	16	202482	HBZ	chr16:203753-204866	0.406333	0.191769	0.214564	0.00587362	0.359593
cg06587435	16	865125	NA	chr16:867032-867833	0.570723	0.266812	0.303911	0.0392712	0.435679
cg03589920	16	3153315	NA	chr16:3156249-3156889	0.614946	0.268177	0.346769	0.0455673	0.445337
cg26863821	16	3161760	MGC3771;ZNF205	NA	0.445019	0.210344	0.234676	0.0166184	0.390957
cg07938480	16	3265228	OR1F2P	NA	0.508637	0.219718	0.288918	0.00035871	0.355855
cg07437923	16	4506231	DNAJA3	NA	0.62995	0.0208016	0.609148	0.00670251	0.361121
cg01577083	16	5486268	NA	NA	0.692722	0.298335	0.394387	0.00129342	0.355855
cg08249698	16	6610161	A2BP1	NA	0.490029	0.182972	0.307057	0.00215507	0.355855
cg04892758	16	7358470	A2BP1	chr16:7354333-7354608	0.528376	0.226692	0.301684	0.0355869	0.43001
cg07196505	16	7565837	A2BP1	chr16:7568195-7568413	0.517867	0.137279	0.380588	0.0467883	0.447523
cg27018309	16	8943122	PMM2	NA	0.482038	0.125977	0.35606	0.037779	0.433796
cg06871213	16	10971250	CIITA	chr16:10972782-10973305	0.524315	0.29219	0.232126	0.019799	0.397955
cg27106950	16	11367916	PRM3	chr16:11369939-11370221	0.482221	0.291198	0.191022	0.0170959	0.392439
cg07631533	16	13135565	SHISA9	NA	0.424859	0.194103	0.230756	0.0307335	0.420912
cg01427630	16	13270646	SHISA9	NA	0.438706	0.230541	0.208165	0.0237492	0.40727
cg05017639	16	13330599	SHISA9	NA	0.465657	0.15751	0.308147	0.034191	0.427149
cg01176694	16	14381731	NA	chr16:14379324-14379747	0.43718	0.23553	0.201651	0.0406002	0.43806
cg10111352	16	16082095	ABCC1	NA	0.543535	0.287705	0.255831	0.00725571	0.36283
cg26891211	16	17931006	NA	NA	0.52688	0.16919	0.35769	0.00709468	0.362248
cg09633240	16	18135667	NA	NA	0.409015	0.12138	0.287635	0.023162	0.405568
cg10078415	16	20775011	ACSM3	NA	0.466982	0.298774	0.168208	0.0308476	0.421169
cg06579338	16	20814739	ERI2	chr16:20817500-20818514	0.6878	0.281609	0.406191	0.0223483	0.404093
cg10206931	16	23199222	SCNN1G	chr16:23197550-23197815	0.51923	0.232677	0.286553	0.0312231	0.42179
cg03503785	16	23962572	PRKCB	NA	0.492921	0.277172	0.21575	0.0188595	0.396139
cg04086239	16	24067174	PRKCB	NA	0.455767	0.234069	0.221698	0.00871146	0.368862
cg05248742	16	24142386	PRKCB	NA	0.724128	0.295405	0.428724	0.0048392	0.358705
cg03973705	16	24174850	PRKCB	NA	0.496915	0.210222	0.286694	0.000625611	0.355855
cg06288900	16	25868139	HS3ST4	NA	0.540401	0.221856	0.318545	0.0152558	0.386468
cg10168086	16	26499966	NA	NA	0.422621	0.211329	0.211292	0.017453	0.392947
cg16679452	16	27004572	NA	NA	0.555298	0.233279	0.322018	0.020489	0.399588
cg06367321	16	30125232	GDPD3;LOC100271831	NA	0.524331	0.244605	0.279727	0.0147225	0.385104
cg04701628	16	31492263	NA	chr16:31487152-31488967	0.541971	0.266458	0.275513	0.0246875	0.409641
cg02262187	16	31498651	SLC5A2	chr16:31498650-31500564	0.40286	0.139018	0.263842	0.00220436	0.355855
cg08624915	16	31538718	AHSP	NA	0.734472	0.165516	0.568955	0.0430753	0.441074
cg01867045	16	32049224	NA	NA	0.442138	0.266235	0.175903	0.00884963	0.369
cg10409443	16	32252365	NA	chr16:32252569-32252823	0.456902	0.299838	0.157064	0.0307534	0.420912
cg05170856	16	32255825	NA	chr16:32252569-32252823	0.530227	0.184807	0.345421	0.00387168	0.355991
cg01447536	16	34264585	NA	NA	0.559441	0.280222	0.27922	0.0338998	0.426651
cg08690094	16	34740934	NA	chr16:34740812-34741494	0.432912	0.20324	0.229672	0.00442645	0.357502
cg16662043	16	48846231	NA	chr16:48844551-48845264	0.650171	0.267453	0.382718	0.0210156	0.401098
cg24642468	16	49407997	C16orf78	NA	0.406762	0.205255	0.201507	0.00719763	0.362685
cg05922453	16	50425414	NA	NA	0.401519	0.141078	0.260441	0.0227344	0.405045
cg10293282	16	50977896	NA	NA	0.455231	0.250054	0.205177	0.0289787	0.417727
cg03961481	16	51180521	SALL1	chr16:51183699-51188763	0.404683	0.192839	0.211844	0.0197638	0.397955
cg06351870	16	51193285	NA	chr16:51189800-51190260	0.533482	0.16732	0.366162	0.0467729	0.447523
cg03035657	16	51873539	NA	NA	0.442212	0.1739	0.268313	0.0449699	0.443971
cg01200905	16	52480264	TOX3	NA	0.451753	0.134552	0.317201	0.0360368	0.430733
cg02787087	16	55361547	IRX6	chr16:55362737-55363287	0.414708	0.134628	0.280079	0.0270911	0.414209
cg08907834	16	55362644	IRX6	chr16:55362737-55363287	0.539342	0.174654	0.364688	0.0123276	0.37709
cg04834436	16	55362754	IRX6	chr16:55362737-55363287	0.582094	0.229293	0.352801	0.0117996	0.37581
cg01236166	16	59390195	NA	NA	0.703	0.279233	0.423767	0.0156807	0.387455
cg07700524	16	62988282	NA	NA	0.522149	0.278148	0.244001	0.0337494	0.426523
cg02438026	16	63072440	NA	NA	0.593127	0.263662	0.329464	0.0432742	0.441305
cg00883190	16	68485212	NA	chr16:68480864-68482822	0.445145	0.289793	0.155352	0.0278527	0.415298
cg05650674	16	68677997	CDH3	chr16:68678686-68680149	0.431968	0.232575	0.199393	0.0409142	0.438588
cg02295341	16	77709272	NA	NA	0.403914	0.188826	0.215088	0.00432154	0.357502
cg16651895	16	77910291	VAT1L	NA	0.499533	0.171771	0.327761	0.00284045	0.355855
cg06031301	16	81818852	PLCG2	NA	0.431782	0.198727	0.233055	0.0240239	0.408241
cg00485050	16	82048758	NA	chr16:82044886-82045306	0.719269	0.238752	0.480518	0.00490937	0.358705
cg07092029	16	83682278	CDH13	NA	0.439534	0.154993	0.284541	0.00263186	0.355855
cg04069269	16	84251968	NA	NA	0.698147	0.253427	0.44472	0.00830762	0.366637
cg27219748	16	84301329	NA	NA	0.40807	0.236049	0.172021	0.0408619	0.438531
cg26720235	16	85879079	NA	chr16:85878939-85879146	0.523713	0.207032	0.316681	0.0130596	0.380615
cg05829375	16	86012085	NA	NA	0.621393	0.21591	0.405483	0.00736048	0.363157
cg03936135	16	86371248	LOC732275	NA	0.534349	0.276618	0.257731	0.0459579	0.446025
cg01413522	16	86519105	NA	NA	0.4903	0.217146	0.273153	0.00692651	0.361472
cg00586531	16	89111808	NA	chr16:89114529-89114863	0.661829	0.273023	0.388807	0.00743462	0.363254
cg09851989	17	55235	NA	chr17:56119-57232	0.412782	0.275142	0.13764	0.0266042	0.413484
cg27594073	17	3100725	OR1A2	NA	0.481636	0.218784	0.262852	0.0346982	0.428183
cg26258396	17	3182940	OR3A2	NA	0.59897	0.248123	0.350847	0.0105371	0.374083
cg05892146	17	3337184	OR1E2	NA	0.562537	0.268625	0.293912	0.00173808	0.355855
cg04960007	17	5820294	NA	NA	0.499796	0.213902	0.285894	0.0107868	0.374083
cg17033684	17	6588356	SLC13A5	NA	0.443337	0.229212	0.214125	0.0360864	0.430752
cg06748440	17	6609746	SLC13A5	NA	0.630015	0.236724	0.393291	0.0131283	0.381164
cg13856812	17	9551644	USP43	chr17:9548389-9549616	0.453159	0.245103	0.208056	0.00142578	0.355855
cg11680200	17	9804572	RCVRN	chr17:9808067-9808339	0.436272	0.060642	0.37563	0.00989238	0.372388
cg16052325	17	10348234	MYH4	NA	0.526538	0.243217	0.28332	0.0252311	0.410605
cg09175338	17	10372273	MYH4	NA	0.585856	0.171981	0.413875	0.0314131	0.421966
cg14831622	17	11148761	SHISA6	chr17:11143487-11145416	0.472217	0.233625	0.238592	0.0274718	0.414634
cg23926436	17	12133847	NA	NA	0.446578	0.173939	0.272639	0.0375994	0.433491
cg00215896	17	12291754	NA	NA	0.667851	0.283771	0.38408	0.0342132	0.427231
cg26706520	17	15655637	NA	chr17:15652534-15653138	0.729366	0.233592	0.495773	0.0021146	0.355855
cg17798633	17	19363769	NA	NA	0.433002	0.232267	0.200736	0.0468685	0.447646
cg11870021	17	21913158	NA	NA	0.548266	0.248026	0.300241	0.00725084	0.36283
cg11050045	17	21937235	NA	chr17:21934703-21935014	0.435855	0.26071	0.175145	0.03821	0.434306
cg03992651	17	22023880	NA	NA	0.462137	0.28937	0.172768	0.0406114	0.438082
cg00085732	17	26800820	SLC13A2	NA	0.4246	0.284529	0.140071	0.0304377	0.420554
cg11161417	17	31319454	SPACA3	NA	0.410428	0.152838	0.25759	0.00285009	0.355855
cg25172185	17	31689788	ACCN1	NA	0.61323	0.280573	0.332656	0.0466948	0.447317
cg16927372	17	32367929	ACCN1	chr17:32366900-32367406	0.514451	0.294273	0.220179	0.00386635	0.355984
cg16166230	17	32480663	ACCN1	chr17:32484007-32484280	0.413494	0.198174	0.215319	0.0406281	0.438085
cg23403099	17	32942254	TMEM132E	NA	0.472311	0.23897	0.23334	0.0381874	0.434306
cg13241663	17	33125534	NA	NA	0.505691	0.141852	0.363839	0.0236437	0.407065
cg12612410	17	33148462	NA	NA	0.497827	0.251068	0.246758	0.000977842	0.355855
cg10863207	17	33412186	RFFL	chr17:33416129-33416578	0.409135	0.0599254	0.34921	0.0421829	0.440021
cg24956176	17	33542219	NA	NA	0.443328	0.201362	0.241965	0.00483023	0.358705
cg07480367	17	34314511	CCL14-CCL15;CCL14	NA	0.526811	0.282176	0.244635	0.0226145	0.40495
cg26548883	17	34329899	CCL15;CCL14-CCL15	NA	0.438851	0.217423	0.221428	0.0155345	0.386981
cg19007038	17	34758523	TBC1D3H;TBC1D3C	NA	0.45465	0.2236	0.23105	0.0190676	0.396139
cg19014749	17	35037101	NA	NA	0.431358	0.153038	0.27832	0.00367835	0.355855
cg16664193	17	35227046	NA	NA	0.409833	0.294277	0.115556	0.0337527	0.426524
cg15368544	17	39110451	NA	NA	0.492827	0.137681	0.355146	0.0486394	0.450544
cg15592184	17	39334982	KRTAP4-2	NA	0.402339	0.108345	0.293994	0.0396276	0.436076
cg06956006	17	40066945	ACLY	NA	0.700933	0.113754	0.58718	0.0225054	0.404647
cg17265120	17	42987382	GFAP	chr17:42988741-42989148	0.621114	0.27863	0.342483	0.0413929	0.439183
cg18391203	17	44317291	NA	chr17:44320998-44321238	0.463816	0.278669	0.185147	0.00537911	0.359593
cg24114556	17	44897431	WNT3	chr17:44895800-44897025	0.44511	0.215396	0.229714	0.00053181	0.355855
cg26301489	17	45912037	LRRC46	chr17:45908784-45909067	0.452142	0.270364	0.181778	0.0455922	0.445389
cg02494572	17	46624268	NA	chr17:46627787-46628444	0.52066	0.250761	0.269899	0.0352972	0.429293
cg09704116	17	46666958	LOC404266	chr17:46669434-46669811	0.400955	0.228656	0.172299	0.0287364	0.417587
cg01569440	17	46717147	NA	chr17:46719360-46720234	0.621128	0.28362	0.337507	0.0073853	0.363157
cg01543654	17	46800639	PRAC;C17orf93	chr17:46800533-46800746	0.407734	0.255192	0.152542	0.0438447	0.442027
cg19286672	17	48242743	SGCA	chr17:48238772-48239073	0.407678	0.299194	0.108484	0.0228717	0.405045
cg11993636	17	48263198	COL1A1	NA	0.422796	0.280262	0.142534	0.0392348	0.435659
cg02827061	17	48267239	COL1A1	NA	0.405992	0.250824	0.155168	0.0379305	0.43397
cg21847118	17	48268237	COL1A1	NA	0.431107	0.284496	0.146611	0.0319917	0.42327
cg21699124	17	49414070	NA	NA	0.629648	0.260385	0.369263	0.0417459	0.439572
cg03833216	17	51603096	NA	NA	0.592921	0.228344	0.364577	0.0298829	0.418994
cg21508639	17	54667590	NA	chr17:54670780-54672347	0.550686	0.290745	0.259941	0.0355489	0.430002
cg10303698	17	55969998	CUEDC1	NA	0.403549	0.21268	0.190869	0.0471603	0.448315
cg09333392	17	56246851	OR4D2	NA	0.40097	0.090119	0.310851	0.000155068	0.355855
cg24500145	17	67430018	MAP2K6	NA	0.711884	0.257425	0.454459	0.00881321	0.369
cg08453903	17	71688187	NA	NA	0.586531	0.202068	0.384464	0.00101187	0.355855
cg08170294	17	74134843	FOXJ1	chr17:74135922-74137802	0.434347	0.259082	0.175265	0.0422208	0.440137
cg12898019	17	74621049	ST6GALNAC1	NA	0.449575	0.262979	0.186596	0.0291194	0.417949
cg04813119	17	75181254	SEC14L1	NA	0.535442	0.268039	0.267404	0.0306067	0.420893
cg08279879	17	75807591	NA	NA	0.486298	0.183719	0.302579	0.0167675	0.391591
cg09445803	17	76226735	LOC283999	chr17:76228110-76228380	0.484865	0.204819	0.280047	0.0368353	0.431877
cg25791868	17	76264212	NA	NA	0.418148	0.212711	0.205437	0.0153066	0.386468
cg14715697	17	77127487	HRNBP3	chr17:77127405-77127606	0.658456	0.248432	0.410024	0.0231313	0.405507
cg01455398	17	77200481	HRNBP3	NA	0.517046	0.249273	0.267773	0.0151497	0.386438
cg19442493	17	77375519	HRNBP3	NA	0.460296	0.276517	0.18378	0.0374124	0.433192
cg21482290	17	77395837	HRNBP3	NA	0.405244	0.195077	0.210166	0.0234548	0.406229
cg24096120	17	77419249	HRNBP3	NA	0.441957	0.192242	0.249716	0.0143927	0.384712
cg18522655	17	77461284	HRNBP3	chr17:77460245-77460646	0.526322	0.29447	0.231852	0.0264487	0.413325
cg02164741	17	77537018	NA	NA	0.540236	0.262839	0.277398	0.0251435	0.410605
cg00646381	17	77835854	NA	chr17:77834063-77834368	0.400912	0.229645	0.171267	0.0323195	0.423985
cg09690632	17	79609290	TSPAN10	NA	0.549803	0.152009	0.397794	0.0262532	0.412733
cg21823502	17	79856430	ANAPC11	chr17:79859808-79860963	0.732233	0.0393142	0.692919	0.00265396	0.355855
cg19576556	17	80024177	DUS1L	chr17:80022655-80024178	0.564989	0.297395	0.267594	0.0122976	0.37709
cg07343027	17	80024200	DUS1L	chr17:80022655-80024178	0.433564	0.147244	0.28632	0.000257574	0.355855
cg02186141	17	80864562	TBCD	chr17:80863327-80863743	0.453728	0.209617	0.244111	0.034212	0.427231
cg18825414	18	1359764	C18orf2	NA	0.433438	0.13279	0.300648	0.00416919	0.357502
cg18423469	18	3726858	DLGAP1	chr18:3729123-3729406	0.590201	0.277328	0.312874	0.0028572	0.355855
cg00635343	18	5193969	LOC642597	chr18:5196243-5197389	0.468165	0.195577	0.272588	0.0143827	0.384712
cg15648792	18	11146255	FAM38B	chr18:11148307-11149936	0.50188	0.253792	0.248087	0.00830216	0.366637
cg11564670	18	13915006	MC2R	NA	0.636679	0.296392	0.340287	0.0294343	0.418554
cg27509125	18	14427976	NA	chr18:14430638-14431567	0.457155	0.144083	0.313073	0.020286	0.398981
cg26160150	18	15168615	NA	chr18:15165109-15165342	0.490839	0.270018	0.220822	0.0472782	0.448508
cg06131630	18	21245047	NA	chr18:21242366-21242805	0.467327	0.235633	0.231694	0.0190868	0.396139
cg21592521	18	24434617	AQP4	NA	0.580294	0.285839	0.294454	0.0488876	0.450782
cg01337047	18	28897113	DSG1	NA	0.412561	0.172778	0.239783	0.00615219	0.360335
cg13445249	18	28957111	DSG4	NA	0.745503	0.287539	0.457964	0.020781	0.400492
cg15729307	18	34943727	BRUNOL4	NA	0.660246	0.285119	0.375127	0.0467536	0.447496
cg18047353	18	43200979	SLC14A2	NA	0.448975	0.127768	0.321206	0.000809741	0.355855
cg21878759	18	44099053	LOXHD1	NA	0.429686	0.263816	0.16587	0.00518885	0.359593
cg26946769	18	48189538	MAPK4	chr18:48190434-48190669	0.426965	0.0786919	0.348273	4.55703e-05	0.355855
cg02835371	18	49866085	DCC	chr18:49868377-49868759	0.548138	0.268704	0.279434	0.00313606	0.355855
cg15527308	18	54813067	NA	NA	0.604844	0.296449	0.308396	0.020909	0.400734
cg18827787	18	61817320	C18orf20	NA	0.483109	0.280061	0.203048	0.00636541	0.360545
cg27373591	18	70208064	CBLN2	chr18:70208974-70211790	0.518538	0.277003	0.241535	0.0352968	0.429293
cg06397427	18	72127472	NA	chr18:72123606-72124717	0.575708	0.277251	0.298457	0.0258655	0.411773
cg14626483	18	74535991	ZNF236	chr18:74533809-74535905	0.438862	0.202279	0.236583	0.0272663	0.414529
cg25032793	18	76125627	NA	chr18:76123612-76123926	0.53422	0.261991	0.272228	0.0172057	0.392605
cg00531338	18	76321379	NA	chr18:76322675-76323015	0.413232	0.180484	0.232748	0.000710263	0.355855
cg14171430	18	76474705	NA	NA	0.407566	0.268395	0.139171	0.000523193	0.355855
cg07274137	18	76604259	NA	chr18:76601754-76601963	0.571848	0.145638	0.426211	0.00922237	0.370264
cg05569767	18	76638494	NA	chr18:76639260-76639744	0.567667	0.237316	0.330351	0.0386848	0.434874
cg11714200	19	1065688	HMHA1	chr19:1066866-1067673	0.46551	0.272449	0.19306	0.0164661	0.39038
cg22007861	19	2282439	C19orf35	chr19:2278605-2278848	0.506731	0.289544	0.217187	0.0327002	0.425079
cg07953935	19	3482933	NA	chr19:3482627-3483429	0.466943	0.207719	0.259225	0.0422527	0.440221
cg24001611	19	3804563	ZFR2	chr19:3805859-3806172	0.536954	0.294286	0.242668	0.0130145	0.38019
cg22553301	19	3839231	ZFR2	chr19:3838022-3838223	0.529478	0.249213	0.280264	0.0182629	0.394516
cg21638625	19	4303817	TMIGD2;FSD1	chr19:4304542-4305122	0.511632	0.267471	0.244161	0.0167776	0.391591
cg09262666	19	5507452	NA	chr19:5507247-5507523	0.778624	0.230087	0.548537	0.0487065	0.450586
cg11579116	19	6990919	EMR4P	NA	0.460142	0.251788	0.208354	0.0331597	0.425801
cg17116170	19	9204418	OR1M1	chr19:9204246-9204490	0.500539	0.277599	0.22294	0.0241363	0.408629
cg12272488	19	10151833	C3P1	NA	0.432422	0.262375	0.170047	0.0261625	0.412592
cg02505002	19	10172899	C3P1	chr19:10172698-10172900	0.496356	0.292399	0.203957	0.0165315	0.390538
cg22894983	19	12998135	KLF1	chr19:12996086-12997039	0.526927	0.24201	0.284918	0.0045526	0.35786
cg24838240	19	14721367	CLEC17A	NA	0.574078	0.244791	0.329287	0.00336769	0.355855
cg04103514	19	14889425	EMR2	NA	0.533009	0.266569	0.26644	0.00479804	0.358705
cg20792256	19	14992047	OR7A17	NA	0.404678	0.244845	0.159833	0.00268361	0.355855
cg07512206	19	15725989	CYP4F8	NA	0.472289	0.278151	0.194138	0.0478458	0.449097
cg24926780	19	15838895	OR10H2	chr19:15838996-15839277	0.430202	0.292601	0.137601	0.00115635	0.355855
cg25843439	19	15852574	OR10H3	NA	0.428452	0.248077	0.180375	0.0284517	0.416946
cg08410052	19	15852663	OR10H3	NA	0.478849	0.259782	0.219067	0.0244167	0.409048
cg26562263	19	21863715	NA	chr19:21860792-21861016	0.619575	0.295623	0.323952	0.0154066	0.386756
cg13915538	19	22379264	ZNF676	NA	0.412558	0.191142	0.221416	0.034506	0.428032
cg08584061	19	22718926	NA	chr19:22715263-22715576	0.425493	0.203183	0.22231	0.025526	0.411146
cg14323204	19	22800693	NA	chr19:22800692-22801041	0.505844	0.274358	0.231486	0.0414588	0.439216
cg18700013	19	29285119	NA	chr19:29284313-29285010	0.52405	0.273535	0.250515	0.0395216	0.436033
cg15148394	19	30339198	NA	chr19:30335246-30336235	0.43336	0.292501	0.140859	0.00280282	0.355855
cg18722124	19	30862050	ZNF536	chr19:30865683-30866490	0.426916	0.166089	0.260827	0.0356751	0.430216
cg00521703	19	34112157	CHST8	chr19:34112279-34114353	0.427502	0.29642	0.131082	0.0226394	0.405045
cg19366770	19	35713391	NA	chr19:35715623-35716120	0.448706	0.285661	0.163046	0.00331337	0.355855
cg19903766	19	36049672	ATP4A	chr19:36048556-36049673	0.559656	0.26798	0.291676	0.00841636	0.367452
cg06123346	19	36054519	ATP4A	NA	0.461814	0.264546	0.197268	0.00518967	0.359593
cg08052629	19	38746615	PPP1R14A	chr19:38746638-38747379	0.467276	0.243956	0.22332	0.00108606	0.355855
cg18601057	19	38974950	RYR1	chr19:38976252-38976795	0.453802	0.226698	0.227104	0.0182779	0.394516
cg22532234	19	40229215	CLC	NA	0.427221	0.197448	0.229773	0.00488559	0.358705
cg06579354	19	41618922	CYP2F1	NA	0.404549	0.185527	0.219022	0.010186	0.373781
cg26859042	19	41620458	CYP2F1	NA	0.530439	0.273505	0.256934	0.00027747	0.355855
cg10645640	19	42189514	CEACAM7	NA	0.508907	0.250135	0.258772	0.0258498	0.411688
cg23181133	19	42300812	CEACAM3	NA	0.558471	0.286929	0.271542	0.0443438	0.442951
cg22780475	19	45281526	CBLC	chr19:45281133-45281355	0.45213	0.243538	0.208592	0.0366474	0.431592
cg26008509	19	45735303	EXOC3L2	chr19:45737482-45738145	0.533454	0.284984	0.24847	0.0305289	0.420634
cg22008551	19	46452989	NOVA2	chr19:46456209-46456503	0.420252	0.267615	0.152637	0.043797	0.441954
cg06945747	19	48324309	CRX	NA	0.69518	0.219671	0.475509	0.0100024	0.372825
cg17009836	19	49529007	CGB	NA	0.496286	0.225285	0.271002	0.037035	0.432302
cg10592766	19	50730103	MYH14	chr19:50733984-50734288	0.427286	0.195959	0.231327	0.0309265	0.421299
cg25094735	19	50848024	NAPSB	NA	0.901007	0.187609	0.713398	0.0269276	0.413796
cg26609120	19	50848114	NAPSB	NA	0.505096	0.288046	0.21705	0.0209496	0.400849
cg00833257	19	51656518	SIGLEC7	NA	0.480903	0.243783	0.23712	0.0132595	0.381221
cg08861404	19	51670315	SIGLECP3	NA	0.444343	0.2209	0.223442	0.018388	0.394848
cg11122968	19	51727295	CD33	NA	0.603603	0.239582	0.364021	0.0272334	0.41451
cg26980954	19	51955472	SIGLEC8	NA	0.463761	0.22273	0.241032	0.04853	0.450397
cg12013571	19	52006105	SIGLEC12	NA	0.47973	0.133242	0.346488	0.00391519	0.356286
cg04297995	19	52023213	SIGLEC6	NA	0.45153	0.21692	0.23461	0.0261171	0.412422
cg10668363	19	52076691	ZNF175	chr19:52074311-52074536	0.876128	0.294186	0.581941	0.000324333	0.355855
cg05769153	19	53636398	ZNF415	chr19:53635625-53636230	0.451818	0.267727	0.184091	0.0348477	0.428517
cg11353792	19	54107634	LOC284379	NA	0.537826	0.259125	0.278701	0.0146844	0.385104
cg08160970	19	54180782	MIR515-1;MIR515-2	NA	0.51084	0.259525	0.251315	0.0125299	0.377854
cg06620200	19	54190235	MIR1283-1	NA	0.607202	0.260501	0.346701	0.00738431	0.363157
cg09318158	19	54191610	MIR1283-1	NA	0.659256	0.193166	0.466089	0.0064019	0.360545
cg19606290	19	54204403	MIR520B	NA	0.511952	0.211871	0.300081	0.0288717	0.417706
cg02336334	19	54242243	MIR518A2	NA	0.517562	0.238294	0.279268	0.00275211	0.355855
cg15186488	19	54242528	MIR518A2	NA	0.579334	0.213424	0.36591	0.0358584	0.430343
cg20542190	19	54850619	LILRA4	NA	0.42569	0.268935	0.156755	0.013448	0.381995
cg19380156	19	55309528	KIR3DP1	NA	0.43561	0.171994	0.263616	0.00601762	0.360123
cg13444135	19	55314542	KIR2DL4	NA	0.573125	0.293038	0.280087	0.0256441	0.411402
cg12304663	19	55361685	KIR3DL2	NA	0.502816	0.192013	0.310804	0.00107386	0.355855
cg03789934	19	56342665	NLRP11	NA	0.42161	0.22901	0.1926	0.010015	0.372909
cg27188827	19	56347847	NLRP4;NLRP11	NA	0.482898	0.264582	0.218316	0.0447417	0.443456
cg13953532	19	56364183	NLRP4	chr19:56361182-56363106	0.406262	0.218602	0.18766	0.0332588	0.426048
cg22576976	19	56852136	NA	chr19:56850657-56851221	0.541843	0.23116	0.310683	0.00816771	0.365901
cg26587228	19	57641846	USP29	NA	0.417151	0.152229	0.264922	9.86591e-05	0.355855
cg06458239	19	58038573	ZNF549	chr19:58038572-58039208	0.640238	0.208187	0.432051	0.00954869	0.370889
cg07974627	19	58171878	NA	chr19:58175623-58176104	0.474597	0.150757	0.32384	0.0105335	0.374083
cg21561157	19	59065835	CHMP2A	chr19:59066151-59066662	0.403443	0.205656	0.197786	0.011307	0.375229
cg23744372	2	81079	NA	NA	0.432889	0.237344	0.195544	0.0314394	0.422051
cg23982445	2	394333	NA	NA	0.457641	0.166412	0.291228	0.0270875	0.414209
cg06432426	2	484825	NA	NA	0.780281	0.277223	0.503058	0.0141774	0.384712
cg25944419	2	618335	NA	chr2:620639-621993	0.461273	0.1132	0.348074	0.0322395	0.423864
cg09478095	2	662887	NA	chr2:660666-660909	0.474262	0.249166	0.225096	0.0431574	0.441208
cg00566209	2	716389	NA	NA	0.442102	0.241006	0.201096	0.0478728	0.449192
cg18152887	2	920593	NA	NA	0.474671	0.167685	0.306986	0.0141843	0.384712
cg11912215	2	1377931	NA	NA	0.47202	0.175959	0.29606	0.0169496	0.392014
cg16901566	2	1379691	NA	NA	0.560092	0.26605	0.294043	0.00445329	0.357502
cg07083862	2	1417248	TPO	NA	0.668663	0.244191	0.424472	0.0161116	0.388784
cg19585646	2	1487895	TPO	NA	0.5289	0.214917	0.313983	0.00932833	0.370477
cg10215032	2	1895407	MYT1L	chr2:1895697-1895932	0.427399	0.182545	0.244854	0.0495753	0.451919
cg07295362	2	3061128	NA	chr2:3063372-3063672	0.485318	0.220042	0.265276	0.00103982	0.355855
cg20144002	2	3201774	TSSC1	NA	0.663292	0.297119	0.366173	0.0318912	0.423084
cg08211853	2	3658933	COLEC11	NA	0.556474	0.250157	0.306317	0.0474447	0.44864
cg05299459	2	3814598	NA	NA	0.532492	0.196719	0.335773	0.0439462	0.442131
cg09071834	2	4183580	NA	NA	0.476812	0.221608	0.255204	0.00665137	0.361121
cg23415398	2	4583549	NA	NA	0.7069	0.293622	0.413277	0.00513652	0.358994
cg19480775	2	4600973	NA	NA	0.425113	0.120602	0.304511	0.00789377	0.36528
cg22013195	2	4601053	NA	NA	0.537378	0.194289	0.343089	0.0147467	0.385104
cg12082048	2	5576195	NA	NA	0.47528	0.15645	0.31883	0.0438626	0.442058
cg22495968	2	5622155	NA	NA	0.775279	0.249626	0.525653	0.00619475	0.360335
cg13362028	2	5689033	NA	NA	0.594946	0.208079	0.386867	0.0374826	0.433288
cg22903457	2	5732815	NA	NA	0.413072	0.146621	0.266452	0.00569128	0.359593
cg07900344	2	6305776	NA	NA	0.41948	0.206948	0.212532	0.0272538	0.41451
cg19618601	2	6644914	NA	NA	0.556761	0.185665	0.371096	0.0189608	0.396139
cg12342501	2	8530521	NA	NA	0.887817	0.279685	0.608132	0.0227616	0.405045
cg14069333	2	16443899	NA	NA	0.668693	0.251598	0.417096	0.0130574	0.380615
cg07488872	2	16955374	NA	NA	0.497906	0.270295	0.227612	0.00434622	0.357502
cg19561076	2	17241353	NA	NA	0.629669	0.286003	0.343666	0.0221444	0.403733
cg23101885	2	17696025	RAD51AP2	NA	0.520055	0.140884	0.379171	0.0278019	0.415217
cg26900154	2	26781731	OTOF	chr2:26785114-26785687	0.495372	0.204314	0.291058	0.038652	0.434874
cg06061442	2	28718470	PLB1	NA	0.454566	0.280585	0.173982	0.0433052	0.441312
cg16944977	2	29203230	FAM179A	NA	0.538759	0.246144	0.292614	0.0132803	0.381437
cg10634568	2	30186753	NA	NA	0.48537	0.283718	0.201652	0.0106125	0.374083
cg19304003	2	30967383	CAPN13	NA	0.546524	0.20455	0.341974	0.00664821	0.361121
cg23550429	2	31020802	CAPN13	NA	0.483848	0.186583	0.297265	0.0298118	0.418986
cg15741855	2	31440451	CAPN14	NA	0.44595	0.100415	0.345535	0.0052936	0.359593
cg27428208	2	42229179	NA	NA	0.53043	0.240329	0.290101	0.0441971	0.442653
cg13461554	2	49037725	NA	NA	0.590746	0.120677	0.470069	0.0392752	0.435679
cg12884814	2	50718584	NRXN1	NA	0.494306	0.25443	0.239877	0.00432732	0.357502
cg26297203	2	52796128	NA	chr2:52798403-52800057	0.53166	0.279662	0.251999	0.0417091	0.439572
cg00543073	2	60773386	BCL11A	chr2:60776596-60778157	0.53492	0.223953	0.310967	0.0388584	0.435016
cg06500792	2	65006618	NA	NA	0.541795	0.257821	0.283974	0.0436365	0.441776
cg06867863	2	66159330	NA	NA	0.615869	0.182068	0.433801	0.0232537	0.405938
cg15702677	2	67442559	NA	NA	0.521712	0.265325	0.256387	0.0437144	0.441861
cg04380269	2	71027592	NA	NA	0.571855	0.296229	0.275626	0.0220318	0.403433
cg07899983	2	73929634	NAT8B	NA	0.429367	0.247925	0.181441	0.00136124	0.355855
cg01477253	2	74885882	SEMA4F	chr2:74881359-74882019	0.532319	0.238434	0.293885	0.0361785	0.430949
cg00689213	2	79366964	REG1P	NA	0.645697	0.282151	0.363547	0.0106186	0.374083
cg02005771	2	79386576	REG3A	NA	0.561668	0.277481	0.284187	0.00795019	0.365407
cg24240626	2	79386720	REG3A	NA	0.601186	0.256677	0.34451	0.0454294	0.445089
cg03661324	2	79411917	NA	NA	0.465411	0.129463	0.335948	0.0217409	0.402809
cg03384920	2	79587308	NA	NA	0.440426	0.120095	0.320331	0.00859592	0.368563
cg10821830	2	79823717	CTNNA2	NA	0.588578	0.285963	0.302615	0.0308129	0.421107
cg01887388	2	81420861	NA	chr2:81421204-81422532	0.474807	0.148783	0.326024	0.000349585	0.355855
cg15704225	2	81427138	NA	NA	0.55614	0.195056	0.361083	0.0108149	0.374083
cg11412468	2	84433405	NA	NA	0.495946	0.220992	0.274953	0.0284866	0.416946
cg17870569	2	84513930	NA	chr2:84517714-84517951	0.463345	0.113937	0.349408	0.0353856	0.42947
cg20043679	2	84517321	LOC388965	chr2:84517714-84517951	0.669788	0.287227	0.382561	0.0032396	0.355855
cg08026651	2	84743142	DNAH6	chr2:84743463-84743685	0.434057	0.192014	0.242044	0.0370758	0.432441
cg22128724	2	85402928	TCF7L1	NA	0.421944	0.132888	0.289055	0.0232806	0.405938
cg14674802	2	88585844	NA	chr2:88583528-88583970	0.524428	0.283441	0.240988	0.0383845	0.434687
cg01597784	2	89986470	NA	NA	0.410052	0.274764	0.135288	0.0245139	0.409216
cg12303413	2	95398021	NA	chr2:95401380-95401636	0.412541	0.241554	0.170987	0.03532	0.42938
cg01763690	2	95666377	NA	chr2:95663958-95664256	0.628467	0.237881	0.390586	0.0167955	0.391591
cg05564412	2	98961601	CNGA3	chr2:98962873-98964187	0.554984	0.222042	0.332942	0.0304454	0.420554
cg00209520	2	98962546	CNGA3	chr2:98962873-98964187	0.564203	0.205309	0.358894	0.00800719	0.365626
cg17273588	2	100760351	AFF3	NA	0.469153	0.292341	0.176812	0.0202867	0.398981
cg21282997	2	103035835	IL18RAP	NA	0.460807	0.17435	0.286457	0.0197575	0.397955
cg17343107	2	103240272	SLC9A2	chr2:103235376-103236554	0.49624	0.223896	0.272345	0.0463503	0.446833
cg08916461	2	105031896	NA	NA	0.455078	0.169803	0.285275	0.0420755	0.439941
cg08641706	2	105069200	LOC150568	NA	0.635963	0.183918	0.452046	0.0278572	0.415298
cg03783126	2	105119953	LOC150568	NA	0.568721	0.252974	0.315747	0.0124306	0.377527
cg01112035	2	105200688	NA	NA	0.504907	0.118239	0.386668	0.0326813	0.425025
cg02229946	2	113669912	IL1F7	NA	0.400381	0.220531	0.179851	0.0063284	0.360545
cg25915512	2	113811250	IL1F8	chr2:113808517-113808756	0.518471	0.261644	0.256827	0.00567435	0.359593
cg16146353	2	115199477	DPP10	NA	0.432009	0.111357	0.320652	0.00117299	0.355855
cg05868547	2	115425220	DPP10	NA	0.489209	0.186134	0.303076	0.0303116	0.420153
cg04315554	2	115458559	DPP10	NA	0.471256	0.217327	0.253929	0.0323744	0.424154
cg10010103	2	115567258	DPP10	NA	0.427096	0.15627	0.270826	0.0341416	0.427082
cg24682723	2	117519644	NA	NA	0.460571	0.174942	0.285629	0.0246626	0.409542
cg20178603	2	123819265	NA	NA	0.690909	0.247315	0.443595	0.00537541	0.359593
cg19074170	2	125086435	CNTNAP5	NA	0.422422	0.147561	0.274861	0.0457914	0.445736
cg21445398	2	125425654	CNTNAP5	NA	0.408403	0.237789	0.170614	0.00187296	0.355855
cg03741475	2	127635614	NA	NA	0.518442	0.266318	0.252124	0.0110511	0.374905
cg24369233	2	127713082	NA	NA	0.42509	0.157451	0.267639	0.0493031	0.451574
cg23274984	2	129636330	NA	NA	0.545766	0.162811	0.382955	0.0300891	0.419636
cg01787445	2	130344243	NA	chr2:130345043-130345356	0.510027	0.23718	0.272847	0.0452133	0.444585
cg03667086	2	130763427	NA	chr2:130763483-130763764	0.450991	0.255566	0.195425	0.0327387	0.425162
cg15702949	2	131130836	PTPN18	chr2:131129718-131130511	0.509576	0.184742	0.324834	0.0178967	0.393713
cg17932849	2	131651417	NA	NA	0.470781	0.296215	0.174566	0.00275617	0.355855
cg13602816	2	131674221	ARHGEF4	chr2:131673686-131674150	0.402824	0.290626	0.112198	0.0489747	0.450989
cg18754629	2	131688506	ARHGEF4	NA	0.44148	0.239872	0.201608	0.0241833	0.408635
cg11452043	2	131814000	FAM168B	NA	0.456936	0.238215	0.218721	0.0371437	0.432664
cg23510240	2	132345990	NA	chr2:132348566-132348821	0.578693	0.226169	0.352524	0.0485283	0.450397
cg13955423	2	133037153	NA	NA	0.434207	0.23555	0.198657	0.00618211	0.360335
cg20824200	2	133062041	NA	NA	0.470916	0.172205	0.29871	0.00128808	0.355855
cg12331160	2	135290945	TMEM163	NA	0.732941	0.298558	0.434383	0.00364494	0.355855
cg00897703	2	135434956	TMEM163	NA	0.479615	0.129043	0.350572	0.000689663	0.355855
cg20699079	2	137199850	NA	NA	0.604408	0.226757	0.377651	0.0208079	0.400559
cg24537688	2	137250617	NA	NA	0.579533	0.287002	0.292531	0.000641335	0.355855
cg03526165	2	138264722	THSD7B	NA	0.434838	0.159467	0.275372	0.00758675	0.36441
cg15649384	2	138501606	NA	NA	0.690019	0.145763	0.544256	0.00710636	0.362248
cg13430053	2	150932623	NA	NA	0.450111	0.0414793	0.408632	0.00608395	0.36021
cg04681845	2	153283485	FMNL2	NA	0.958251	0.28455	0.673701	0.00980398	0.372145
cg00775119	2	153406036	FMNL2	NA	0.821984	0.086203	0.735781	0.00189388	0.355855
cg20862283	2	156838956	NA	NA	0.695165	0.239446	0.455719	0.0208722	0.400565
cg27357229	2	167115691	SCN9A	NA	0.547308	0.219797	0.32751	0.0307165	0.420912
cg05331214	2	167343774	SCN7A	NA	0.640781	0.176051	0.46473	0.00541272	0.359593
cg27616666	2	168193427	NA	NA	0.67663	0.242829	0.433801	0.0169419	0.392014
cg08800461	2	168570439	NA	chr2:168572549-168572834	0.685807	0.228411	0.457396	0.003258	0.355855
cg26372498	2	168614674	NA	NA	0.636771	0.220111	0.41666	0.042393	0.440397
cg00689835	2	169757618	G6PC2	NA	0.508613	0.282493	0.22612	0.00906736	0.369377
cg22058467	2	174903919	NA	NA	0.536097	0.281479	0.254618	0.014929	0.38568
cg24990255	2	181156429	NA	NA	0.624246	0.111916	0.51233	0.0153012	0.386468
cg14895540	2	186443903	NA	NA	0.569429	0.207607	0.361822	0.00167166	0.355855
cg27612889	2	191510677	NA	chr2:191512946-191514439	0.569868	0.246779	0.323089	0.012085	0.376157
cg07969684	2	195154914	NA	NA	0.456315	0.195399	0.260916	0.0442306	0.442708
cg05418915	2	196426178	NA	NA	0.638183	0.266302	0.371881	0.0326016	0.424813
cg13283765	2	200853063	NA	NA	0.421233	0.0520908	0.369143	0.0119871	0.375985
cg06905367	2	201170384	SPATS2L	chr2:201171200-201172492	0.662738	0.0980872	0.564651	0.00105709	0.355855
cg05691004	2	201170426	SPATS2L	chr2:201171200-201172492	0.664332	0.0547615	0.609571	0.0122125	0.376672
cg17777683	2	201986522	CFLAR	chr2:201983198-201983709	0.529262	0.204517	0.324746	0.0464352	0.447046
cg22835724	2	205125510	NA	NA	0.457878	0.220968	0.236911	0.0256596	0.411425
cg25957058	2	207040811	GPR1	NA	0.525066	0.246083	0.278982	0.0129977	0.380116
cg06177665	2	209128590	NA	chr2:209130748-209131065	0.4546	0.165798	0.288802	0.0344191	0.427889
cg14992768	2	209981979	NA	NA	0.703852	0.274176	0.429677	0.00849402	0.367739
cg15506036	2	210003746	NA	NA	0.512626	0.172393	0.340233	0.0419364	0.43985
cg19373099	2	210008092	NA	chr2:210010093-210010367	0.700075	0.18217	0.517905	0.00174681	0.355855
cg06740209	2	210065542	NA	NA	0.594776	0.27645	0.318326	0.0342698	0.427385
cg06993099	2	219821266	NA	chr2:219824151-219825864	0.406185	0.110997	0.295187	0.00582594	0.359593
cg03796943	2	220233953	NA	NA	0.435521	0.10944	0.326081	0.0216821	0.402625
cg13666232	2	229048814	NA	chr2:229045957-229046553	0.60095	0.288159	0.312791	0.00527775	0.359593
cg11518826	2	230385182	DNER	NA	0.423527	0.269018	0.154509	0.0286518	0.417295
cg22094845	2	233324053	ALPI	chr2:233323380-233323936	0.421566	0.196449	0.225117	0.00196666	0.355855
cg25237894	2	233734115	C2orf82	NA	0.442035	0.254049	0.187986	0.0179257	0.393713
cg00764099	2	234650765	UGT1A5;UGT1A8;UGT1A10;UGT1A6;UGT1A7;UGT1A3;UGT1A9;UGT1A4	chr2:234652246-234652720	0.5241	0.284693	0.239407	0.0416901	0.439572
cg03694738	2	234780107	NA	chr2:234776882-234777098	0.501524	0.219945	0.281578	0.0320526	0.423276
cg15746445	2	234824933	TRPM8	NA	0.528877	0.263882	0.264995	0.0147918	0.385163
cg05308656	2	235406291	ARL4C	chr2:235404502-235406541	0.400773	0.153404	0.24737	0.000414584	0.355855
cg04447362	2	237654635	NA	NA	0.468176	0.211474	0.256702	0.002428	0.355855
cg01112020	2	239008986	ESPNL	chr2:239009072-239009361	0.535948	0.286308	0.24964	0.00345202	0.355855
cg06961086	2	239343317	ASB1	chr2:239344401-239344627	0.687204	0.199111	0.488093	0.0306362	0.4209
cg14755699	2	239791753	TWIST2	NA	0.542508	0.226914	0.315594	0.00514225	0.358994
cg16640358	2	239892057	NA	chr2:239888299-239888909	0.413711	0.269529	0.144182	0.0308701	0.421238
cg07673080	2	240241154	HDAC4	NA	0.680337	0.174298	0.506039	0.0462352	0.446503
cg10639368	2	240241218	HDAC4	NA	0.634084	0.161126	0.472957	0.0158907	0.388628
cg10906826	2	240985618	OR6B3	chr2:240981401-240981865	0.422993	0.200025	0.222968	0.00368591	0.355855
cg01077058	2	241083864	NA	NA	0.459201	0.213167	0.246034	0.00476278	0.358705
cg13232118	2	241395181	PP14571;GPC1;MIR149	chr2:241395248-241395802	0.428393	0.272654	0.155739	0.0373335	0.43311
cg06952397	2	241719583	KIF1A	chr2:241719465-241719701	0.687207	0.297332	0.389875	0.00509544	0.358721
cg19322479	2	241987099	SNED1	chr2:241989164-241989461	0.505507	0.292247	0.213259	0.0410039	0.438857
cg09289202	2	242443982	STK25	chr2:242447017-242448558	0.650431	0.0939183	0.556513	0.0407702	0.438384
cg20305726	20	123613	DEFB126	NA	0.514376	0.276406	0.23797	0.009929	0.372388
cg19931902	20	207144	DEFB129	NA	0.560494	0.166728	0.393766	0.0050789	0.358721
cg09592958	20	207161	DEFB129	NA	0.62044	0.29081	0.329631	0.00346802	0.355855
cg21307155	20	3216740	SLC4A11	chr20:3218578-3220930	0.466662	0.219998	0.246664	0.0134278	0.381995
cg23875663	20	17299350	PCSK2	chr20:17296125-17296531	0.755103	0.236889	0.518214	0.00226047	0.355855
cg11901715	20	18794246	C20orf79	NA	0.46233	0.290687	0.171642	0.0137246	0.383158
cg03223734	20	20180211	C20orf26	NA	0.604269	0.262483	0.341785	0.0239095	0.40776
cg07878514	20	20351097	INSM1	chr20:20344400-20350605	0.430329	0.238764	0.191565	0.0173766	0.392619
cg11879776	20	23470274	CST8	NA	0.63619	0.278267	0.357923	0.00693563	0.361472
cg00157199	20	29551622	NA	chr20:29550849-29551855	0.435946	0.21876	0.217185	0.0480338	0.449481
cg06373583	20	29844516	DEFB115	NA	0.515933	0.190593	0.32534	0.0142092	0.384712
cg07594472	20	29965177	DEFB119	NA	0.490461	0.191087	0.299373	0.0122498	0.376912
cg04476891	20	29994173	DEFB121	NA	0.471178	0.255947	0.215232	0.0360869	0.430752
cg00377916	20	30008986	DEFB122	NA	0.476774	0.262314	0.214459	0.0360631	0.430733
cg01349088	20	30012193	DEFB122	NA	0.676183	0.286885	0.389298	0.00321404	0.355855
cg06614284	20	30689432	HCK	NA	0.466901	0.264949	0.201952	0.0385658	0.434707
cg20672708	20	30696827	TM9SF4	NA	0.434463	0.224054	0.21041	0.00302625	0.355855
cg00516092	20	31177275	NA	chr20:31170740-31173640	0.432557	0.268153	0.164403	0.0499318	0.452634
cg02191985	20	31595115	BPIL1	NA	0.538876	0.249232	0.289644	0.00661541	0.361121
cg05890956	20	31668448	C20orf186	NA	0.484183	0.281171	0.203012	0.0340335	0.426929
cg24866792	20	31781333	BASE	NA	0.470798	0.26221	0.208587	0.023011	0.40511
cg15131258	20	31805182	C20orf71	NA	0.505135	0.272997	0.232138	0.0143883	0.384712
cg01157780	20	34700376	EPB41L1	NA	0.496006	0.244917	0.251089	0.0231185	0.405427
cg04742334	20	37850248	LOC339568	NA	0.613497	0.288731	0.324766	0.00192151	0.355855
cg25153233	20	37854269	LOC339568	NA	0.418552	0.210596	0.207956	0.00567321	0.359593
cg24553332	20	40624642	NA	chr20:40627224-40628025	0.715168	0.214548	0.50062	0.00319768	0.355855
cg22601123	20	42142995	L3MBTL	chr20:42143210-42143591	0.489901	0.215434	0.274467	0.00428757	0.357502
cg09628707	20	43729410	KCNS1	chr20:43729515-43729791	0.409075	0.236844	0.17223	0.0181273	0.394031
cg05177629	20	43834580	SEMG1	NA	0.455052	0.22947	0.225581	0.0457602	0.44567
cg07982740	20	44410114	WFDC3	NA	0.55484	0.12176	0.43308	0.00831668	0.366637
cg04656101	20	44645014	MMP9	chr20:44642605-44643111	0.426161	0.243527	0.182634	0.0101962	0.373841
cg27321439	20	44656559	SLC12A5	chr20:44657463-44659243	0.532849	0.288483	0.244366	0.0302613	0.419966
cg11152825	20	44881449	CDH22	chr20:44879699-44880288	0.716671	0.264004	0.452667	0.0190739	0.396139
cg26105558	20	55101313	GCNT7	NA	0.661611	0.236141	0.425471	0.0174282	0.392719
cg21953428	20	56968556	VAPB	chr20:56963998-56964804	0.758911	0.297826	0.461085	0.0170373	0.392251
cg09652526	20	57833352	ZNF831	NA	0.491758	0.21331	0.278447	0.009412	0.370524
cg02815102	20	60388903	CDH4	NA	0.406123	0.198113	0.208009	0.0042402	0.357502
cg23899424	20	60456296	CDH4	chr20:60456285-60456612	0.509265	0.218816	0.290449	0.0236584	0.407065
cg02313492	20	60467407	CDH4	chr20:60470080-60470335	0.430619	0.264477	0.166142	0.00790795	0.36528
cg22255095	20	60472331	CDH4	chr20:60470080-60470335	0.470395	0.226723	0.243672	0.0125223	0.377854
cg00170438	20	60792389	HRH3	chr20:60794179-60796121	0.476978	0.285861	0.191117	0.041627	0.439572
cg01412764	20	61491699	TCFL5	chr20:61492119-61493626	0.474751	0.19911	0.275642	0.0147422	0.385104
cg19054241	20	61621856	NA	chr20:61621172-61621541	0.524837	0.265035	0.259802	0.0042264	0.357502
cg10233904	20	61625364	NA	chr20:61621172-61621541	0.582088	0.299948	0.28214	0.021081	0.40135
cg04943797	20	61671429	NA	chr20:61675075-61675817	0.525794	0.244403	0.281392	0.00917502	0.370264
cg05780180	20	61732480	HAR1B;HAR1A	chr20:61733275-61734521	0.487375	0.279443	0.207932	0.0498422	0.452493
cg03070977	20	61999021	NA	chr20:62002749-62003033	0.45584	0.22665	0.22919	0.0192919	0.396662
cg04703912	20	62026263	NA	chr20:62026262-62026480	0.416218	0.202985	0.213233	0.0244166	0.409048
cg15616083	20	62104607	KCNQ2	chr20:62102541-62103995	0.430668	0.233073	0.197595	0.0399798	0.436865
cg13951664	21	15914403	SAMSN1	NA	0.410836	0.158154	0.252682	0.0061783	0.360335
cg26060835	21	19258310	NCRNA00157	NA	0.520473	0.14202	0.378453	0.00536593	0.359593
cg00955547	21	19614112	NA	chr21:19617098-19617874	0.451825	0.162475	0.28935	0.00121846	0.355855
cg25912938	21	29910411	NCRNA00161	NA	0.725579	0.292641	0.432938	0.00397099	0.356574
cg07172334	21	31655261	KRTAP24-1	NA	0.69482	0.240752	0.454068	0.00792197	0.365407
cg09892262	21	31655654	KRTAP24-1	NA	0.754239	0.29278	0.461458	0.00124779	0.355855
cg16431978	21	31797932	KRTAP13-3	NA	0.519359	0.233969	0.285391	0.027318	0.414546
cg24500711	21	31799091	KRTAP13-3	NA	0.473055	0.161243	0.311812	0.0141213	0.384607
cg24082983	21	31802169	KRTAP13-4	NA	0.619752	0.270868	0.348884	0.0281884	0.416135
cg06515562	21	31869491	KRTAP19-4	NA	0.555491	0.275232	0.280259	0.0317161	0.422355
cg25388528	21	31987978	KRTAP20-1	NA	0.62528	0.273048	0.352232	0.00235486	0.355855
cg06790305	21	32412191	KRTAP19-8	NA	0.569187	0.25407	0.315116	0.0245085	0.409216
cg15377887	21	42440661	NA	NA	0.492881	0.224957	0.267924	0.0339127	0.426675
cg07856962	21	44864361	NA	chr21:44863910-44864601	0.466187	0.283598	0.182589	0.0211966	0.401472
cg09247319	21	45683302	DNMT3L	NA	0.446444	0.229174	0.217271	0.0251513	0.410605
cg04218030	21	46066942	KRTAP10-11;C21orf29	NA	0.465752	0.231556	0.234196	0.0379082	0.433926
cg04257752	21	46077454	C21orf29;KRTAP12-3	NA	0.456711	0.248338	0.208373	0.0425714	0.440594
cg00163674	21	46115778	C21orf29;KRTAP10-12	NA	0.585682	0.271949	0.313733	0.0116451	0.375602
cg00735080	21	47285121	PCBP3	chr21:47287012-47287426	0.570471	0.293701	0.27677	0.0480957	0.449518
cg27307932	22	16400864	NA	chr22:16404342-16404671	0.419582	0.186325	0.233257	0.0465235	0.447048
cg07244980	22	17516125	CECR7	chr22:17516913-17518500	0.514646	0.16599	0.348656	0.000928845	0.355855
cg07772904	22	21618908	NA	chr22:21622176-21622503	0.540803	0.120927	0.419876	0.0412873	0.439053
cg14844130	22	22598937	VPREB1	NA	0.456983	0.174016	0.282967	0.00665229	0.361121
cg03763796	22	22599128	VPREB1	NA	0.492181	0.205069	0.287111	0.010196	0.373841
cg05208878	22	22901596	LOC648691;PRAME	chr22:22901386-22901698	0.492725	0.233108	0.259617	0.0494006	0.451724
cg08831999	22	22901697	LOC648691;PRAME	chr22:22901386-22901698	0.418177	0.132066	0.286111	0.0306049	0.420893
cg01558877	22	32555310	C22orf42	NA	0.469161	0.274581	0.19458	0.00614329	0.360335
cg09244200	22	32651562	SLC5A4	NA	0.506084	0.251239	0.254845	0.0233744	0.406166
cg21855316	22	36600979	APOL4	NA	0.695306	0.2701	0.425206	0.0028226	0.355855
cg25863223	22	37256356	NCF4	chr22:37252475-37252709	0.473225	0.264702	0.208523	0.02301	0.40511
cg17699374	22	37403802	C22orf33	NA	0.435534	0.196274	0.23926	0.0148422	0.385289
cg18981758	22	38530712	PLA2G6	chr22:38528820-38529084	0.630494	0.220233	0.410261	0.0112752	0.375229
cg09576223	22	39092757	JOSD1	chr22:39096373-39097754	0.704415	0.109674	0.594741	0.00122745	0.355855
cg05940240	22	41762302	TEF	NA	0.417048	0.238436	0.178612	0.0312787	0.421821
cg09457766	22	43742573	NA	chr22:43738882-43740285	0.454248	0.222614	0.231634	0.0295334	0.418722
cg10314052	22	43835141	MPPED1	chr22:43830899-43831162	0.586246	0.232944	0.353302	0.010361	0.374083
cg24019054	22	45072455	PRR5	NA	0.53411	0.274998	0.259112	0.0194542	0.396883
cg16154810	22	47135258	CERK	NA	0.403659	0.117765	0.285895	0.00591056	0.359943
cg16550446	22	48030204	NA	chr22:48027586-48027828	0.450544	0.243732	0.206812	0.0325742	0.424719
cg24334045	22	49376354	NA	chr22:49376395-49376660	0.404733	0.256255	0.148478	0.0031844	0.355855
cg11394278	22	49566994	NA	chr22:49564050-49564612	0.576611	0.284549	0.292062	0.0282551	0.416211
cg19521610	22	49717457	NA	chr22:49717505-49717921	0.493057	0.285473	0.207584	0.0290088	0.417742
cg07057532	22	49801164	NA	chr22:49798570-49798784	0.434968	0.236565	0.198404	0.0376318	0.433491
cg17476320	22	50007440	NA	chr22:50008958-50009712	0.538782	0.296405	0.242377	0.0225144	0.404649
cg06355422	22	50013649	C22orf34	chr22:50008958-50009712	0.430729	0.238437	0.192293	0.0134315	0.381995
cg12009803	22	50448911	IL17REL	chr22:50448567-50449521	0.507886	0.263908	0.243978	0.0422686	0.440264
cg16522250	3	1382597	CNTN6	NA	0.623308	0.143046	0.480262	0.0031987	0.355855
cg18594467	3	1809617	NA	NA	0.563435	0.242064	0.321371	0.0133644	0.381995
cg21928760	3	2462534	CNTN4	NA	0.631992	0.270645	0.361347	0.0273051	0.414546
cg16139517	3	2783388	CNTN4	NA	0.438722	0.269201	0.169521	0.0161303	0.388887
cg02944123	3	2812875	CNTN4	NA	0.651736	0.125033	0.526703	0.0114654	0.375296
cg18254930	3	3646624	NA	NA	0.410184	0.187384	0.2228	0.0123319	0.37709
cg03930929	3	3862703	LRRN1	NA	0.74822	0.261178	0.487041	0.0176458	0.393506
cg03490157	3	6906061	GRM7	chr3:6904133-6904641	0.591465	0.248755	0.34271	0.008466	0.367681
cg18399935	3	6906994	GRM7	chr3:6902823-6903516	0.750348	0.287105	0.463243	0.0100889	0.373021
cg27333271	3	7268498	GRM7	NA	0.588379	0.237402	0.350977	0.01515	0.386438
cg06740372	3	7957779	NA	NA	0.588848	0.254899	0.333949	0.00443906	0.357502
cg14329285	3	8911424	NA	NA	0.655761	0.280905	0.374855	0.0156846	0.387455
cg11100465	3	14615134	NA	chr3:14615366-14615957	0.470555	0.228032	0.242523	0.00750384	0.363881
cg12948524	3	17136203	NA	NA	0.400203	0.244972	0.155231	0.0136995	0.383075
cg25650360	3	19752610	NA	NA	0.544796	0.200642	0.344154	0.0280933	0.415818
cg02583589	3	19791456	NA	NA	0.600816	0.290922	0.309894	0.00392085	0.356286
cg06821269	3	20522301	NA	NA	0.653764	0.23356	0.420204	0.0123918	0.377285
cg15693572	3	22412385	NA	chr3:22413492-22414365	0.55821	0.264209	0.294	0.0119486	0.375874
cg21646032	3	25623905	RARB	NA	0.540702	0.201846	0.338856	0.0257145	0.411555
cg08233323	3	26767924	NA	NA	0.686563	0.255607	0.430957	0.00420865	0.357502
cg07047471	3	27353034	NEK10	NA	0.421006	0.0791902	0.341816	0.0197706	0.397955
cg21398386	3	29141029	NA	NA	0.546266	0.248414	0.297852	0.00931014	0.370466
cg09417692	3	30700056	TGFBR2	NA	0.413068	0.153489	0.25958	0.0261099	0.412399
cg02045948	3	32857317	NA	chr3:32858194-32860506	0.411383	0.120606	0.290777	0.00672557	0.361121
cg19200592	3	32877042	TRIM71	NA	0.475176	0.281408	0.193768	0.0355785	0.43001
cg23329061	3	32914427	TRIM71	NA	0.496845	0.214108	0.282737	0.0486815	0.450586
cg24693193	3	33960940	NA	NA	0.629806	0.288001	0.341804	0.00138136	0.355855
cg18183671	3	35720994	ARPP-21	NA	0.635938	0.230617	0.405321	0.0236966	0.407102
cg01210307	3	35799781	ARPP-21	NA	0.675867	0.224954	0.450913	0.00612719	0.360335
cg14989661	3	38216354	OXSR1	NA	0.553569	0.268357	0.285212	0.0139271	0.384144
cg01792749	3	38835179	SCN10A	NA	0.51244	0.182797	0.329642	0.0284121	0.416812
cg27423838	3	39388759	NA	NA	0.465874	0.127777	0.338097	0.00238508	0.355855
cg04442806	3	39509081	MOBP	NA	0.610439	0.189189	0.421251	0.0231983	0.405733
cg21374754	3	42452862	LYZL4	NA	0.578765	0.187805	0.39096	0.0434541	0.441612
cg13276631	3	46872239	PRSS42	chr3:46874892-46875769	0.608254	0.274339	0.333915	0.00338586	0.355855
cg16330147	3	48440844	NA	NA	0.40427	0.293093	0.111176	0.0242539	0.408635
cg01189606	3	48471901	PLXNB1	chr3:48470230-48471389	0.470278	0.295627	0.174651	0.0134526	0.381995
cg08827110	3	49896651	CAMKV	chr3:49893810-49894216	0.41264	0.186104	0.226536	0.00688103	0.361158
cg19888870	3	50786715	DOCK3	NA	0.642821	0.291079	0.351742	0.0238313	0.407445
cg25959131	3	50855436	DOCK3	NA	0.426429	0.239408	0.187021	0.0319315	0.423222
cg14940420	3	51895692	IQCF2	NA	0.478772	0.212844	0.265928	0.0232517	0.405938
cg13476950	3	52351680	DNAH1	NA	0.486599	0.281609	0.20499	0.0468279	0.447558
cg02844593	3	54579548	CACNA2D3	NA	0.629153	0.260555	0.368598	0.0131835	0.381164
cg23487312	3	62401106	CADPS	NA	0.424717	0.181572	0.243145	0.0303921	0.420488
cg07294114	3	63047382	NA	NA	0.509803	0.261808	0.247996	0.0325126	0.424549
cg05501868	3	64516087	ADAMTS9	NA	0.477677	0.235068	0.242609	0.0190467	0.396139
cg04394710	3	68039483	NA	NA	0.440269	0.125407	0.314861	0.0339818	0.426734
cg13715590	3	68185630	FAM19A1	NA	0.522086	0.210937	0.311149	0.0237172	0.407175
cg15734409	3	68961294	FAM19A4	NA	0.472464	0.220278	0.252186	0.0192003	0.396403
cg20540428	3	73045686	PPP4R2	chr3:73045834-73046517	0.558272	0.264632	0.29364	0.023038	0.405219
cg21090457	3	77573709	ROBO2	NA	0.633254	0.289047	0.344208	0.0123384	0.37709
cg11370064	3	78318277	NA	NA	0.564851	0.263359	0.301493	0.00431557	0.357502
cg21864732	3	82014264	NA	NA	0.553761	0.229937	0.323824	0.0232454	0.405938
cg13876844	3	84885990	NA	NA	0.500529	0.185788	0.314741	0.0200939	0.398692
cg10996224	3	85017543	CADM2	NA	0.448232	0.140507	0.307725	0.00279476	0.355855
cg18480946	3	85054782	CADM2	NA	0.678947	0.224437	0.45451	0.0244309	0.409053
cg05993643	3	86277500	NA	NA	0.624514	0.279725	0.344789	0.0442555	0.442774
cg14526375	3	86703014	NA	NA	0.502341	0.162404	0.339937	0.00568589	0.359593
cg17557284	3	93865479	NA	NA	0.469869	0.258939	0.210931	0.00405009	0.356574
cg05881682	3	95402607	NA	NA	0.634574	0.264369	0.370205	0.0447055	0.443372
cg19597498	3	96495651	NA	chr3:96495617-96495982	0.592112	0.215739	0.376373	0.0367522	0.431854
cg10729854	3	96525193	NA	NA	0.582739	0.279322	0.303416	0.0335018	0.4262
cg19963231	3	97151261	EPHA6	NA	0.648034	0.161719	0.486315	0.0189839	0.396139
cg03520471	3	97753623	GABRR3	NA	0.543692	0.284502	0.25919	0.0319998	0.42327
cg02507579	3	97887864	OR5H15	NA	0.632391	0.0491055	0.583286	0.0333003	0.426055
cg16414691	3	98534089	DCBLD2	NA	0.522923	0.14904	0.373883	0.002425	0.355855
cg13002222	3	103532469	NA	NA	0.680818	0.220247	0.46057	0.00687087	0.361158
cg07398952	3	106204767	NA	NA	0.488511	0.265961	0.22255	0.000624276	0.355855
cg01287218	3	108476278	RETNLB	NA	0.487898	0.222184	0.265714	0.0208325	0.400559
cg14877963	3	108854657	NA	NA	0.711842	0.2126	0.499241	0.00170199	0.355855
cg14836960	3	109056618	DPPA4	NA	0.582874	0.248409	0.334465	0.0100245	0.372976
cg20183519	3	109550978	NA	NA	0.410279	0.190254	0.220025	0.0172152	0.392605
cg17073169	3	110533292	NA	NA	0.720265	0.265804	0.454461	0.0168532	0.391834
cg14042799	3	111806031	C3orf52	chr3:111804865-111805570	0.404144	0.2525	0.151644	0.0260581	0.412288
cg05133814	3	112135991	NA	NA	0.512848	0.266318	0.24653	0.0341719	0.427082
cg06685282	3	112453648	NA	NA	0.637361	0.29923	0.338131	0.00838334	0.367452
cg23717441	3	117999270	NA	NA	0.546488	0.207817	0.338671	0.00151464	0.355855
cg23045972	3	118230228	NA	NA	0.453034	0.172168	0.280866	0.0494484	0.451727
cg11874272	3	121773564	CD86	NA	0.638002	0.274877	0.363125	0.00558719	0.359593
cg02558132	3	123411198	MYLK	NA	0.729309	0.271831	0.457477	0.0144506	0.384749
cg19611163	3	123411211	MYLK	NA	0.620428	0.242534	0.377894	0.0402919	0.437542
cg26821462	3	125510844	MIR548I1	NA	0.516031	0.288233	0.227799	0.0127811	0.379249
cg20920097	3	127057149	NA	chr3:127056836-127057296	0.408804	0.166408	0.242396	0.0319188	0.423206
cg27301649	3	130147698	COL29A1	NA	0.561218	0.118335	0.442882	0.0241568	0.408635
cg24837219	3	132772692	TMEM108	NA	0.585776	0.115807	0.469969	0.011627	0.375602
cg05302802	3	135615534	NA	NA	0.749899	0.255173	0.494726	0.0204208	0.399178
cg03478610	3	135702110	PPP2R3A	NA	0.720509	0.0639648	0.656544	0.00614731	0.360335
cg07106766	3	137014230	NA	NA	0.581393	0.245968	0.335425	0.0395583	0.436051
cg16330550	3	137365844	NA	NA	0.558104	0.276728	0.281375	0.0339474	0.426675
cg07135614	3	138663230	FOXL2	chr3:138663718-138666346	0.434251	0.28191	0.152341	0.0415123	0.439362
cg22219379	3	140541355	NA	NA	0.575535	0.285881	0.289654	0.00589299	0.359813
cg15711288	3	150500902	NA	chr3:150496798-150497432	0.465989	0.253858	0.212131	0.0167255	0.391398
cg00731062	3	153202275	C3orf79	NA	0.450847	0.267017	0.183829	0.0223513	0.404093
cg00976619	3	156876725	CCNL1	chr3:156877175-156878364	0.489735	0.17316	0.316576	0.00150646	0.355855
cg01015123	3	161214690	OTOL1	NA	0.55493	0.102045	0.452886	0.0359939	0.430733
cg24874998	3	163021378	NA	NA	0.59434	0.250242	0.344098	0.0145882	0.385083
cg18142906	3	167293814	WDR49	NA	0.546074	0.185639	0.360435	0.0373611	0.433142
cg03545548	3	167320581	WDR49	NA	0.664355	0.244419	0.419935	6.19864e-05	0.355855
cg02742098	3	183950306	VWA5B2	chr3:183947040-183948801	0.594777	0.262325	0.332453	0.0151722	0.386438
cg01333080	3	183994568	ECE2	chr3:183993905-183994347	0.438049	0.247543	0.190505	0.0398581	0.436574
cg04555780	3	186945843	MASP1	NA	0.50789	0.13374	0.37415	0.0122196	0.37673
cg24119990	3	187386810	SST	chr3:187387914-187388176	0.529915	0.237033	0.292882	0.0248723	0.409911
cg20893542	3	187929286	LPP	NA	0.453832	0.28436	0.169472	0.0171616	0.392594
cg09884213	3	190788216	NA	NA	0.570255	0.0514198	0.518836	0.0116232	0.375602
cg18995042	3	191797208	NA	NA	0.53756	0.290076	0.247484	0.013679	0.382926
cg21028981	3	192465728	NA	NA	0.402018	0.0992883	0.30273	0.00805934	0.365741
cg03296935	3	195946851	OSTalpha	NA	0.415977	0.20868	0.207297	0.0421783	0.440021
cg01911613	3	196325238	NA	NA	0.611639	0.208607	0.403032	0.0253965	0.410951
cg06034263	3	197393133	NA	chr3:197391889-197392481	0.416747	0.21774	0.199007	0.0494045	0.451724
cg14945316	4	567537	NA	chr4:568513-570488	0.515658	0.268364	0.247295	0.00887991	0.369
cg19918057	4	1508098	NA	chr4:1505254-1505560	0.490598	0.184093	0.306505	0.00648256	0.360577
cg03464692	4	1631517	NA	chr4:1626637-1627553	0.411652	0.190613	0.221038	0.043621	0.441776
cg06885910	4	3472071	DOK7	chr4:3475058-3475360	0.466524	0.290806	0.175718	0.0441685	0.442595
cg26588688	4	3630603	NA	NA	0.446127	0.270779	0.175348	0.0352148	0.429145
cg19667813	4	3795405	NA	NA	0.470604	0.295348	0.175256	0.0378572	0.433864
cg07244783	4	4432211	STX18	NA	0.698611	0.283366	0.415245	0.0180759	0.393892
cg05582310	4	5760808	EVC	NA	0.457387	0.235828	0.221559	0.0219184	0.403028
cg12876838	4	5897223	NA	chr4:5894071-5895116	0.538909	0.215727	0.323183	0.0310948	0.421559
cg06358671	4	5976157	C4orf50	NA	0.679727	0.251721	0.428006	0.0345876	0.428111
cg16527108	4	6112876	JAKMIP1	chr4:6114497-6114700	0.409209	0.214564	0.194644	0.000982597	0.355855
cg14959260	4	9917839	SLC2A9	NA	0.543791	0.157822	0.385969	0.00834882	0.367086
cg23642392	4	10042449	SLC2A9	NA	0.668417	0.188757	0.479659	0.00242412	0.355855
cg00865429	4	10592777	CLNK	NA	0.436012	0.0629858	0.373026	0.00777038	0.364866
cg03155345	4	11642410	NA	NA	0.512977	0.248552	0.264426	0.0212274	0.401472
cg07646665	4	12052569	NA	NA	0.584427	0.256521	0.327905	0.0176531	0.393507
cg13798885	4	13968277	NA	NA	0.751911	0.219187	0.532724	0.0134327	0.381995
cg24525988	4	19134792	NA	NA	0.653038	0.206929	0.44611	0.00732633	0.362937
cg13655242	4	20988275	KCNIP4	NA	0.629338	0.250885	0.378452	0.00165581	0.355855
cg07175433	4	21947400	KCNIP4	chr4:21950085-21950346	0.429848	0.0856975	0.34415	0.0412082	0.439053
cg02378063	4	22913868	NA	NA	0.640731	0.212323	0.428408	0.0164766	0.39038
cg16387550	4	30278499	NA	NA	0.653741	0.266922	0.386818	0.015328	0.386507
cg11661265	4	36068080	ARAP2	NA	0.793375	0.291687	0.501687	0.00584711	0.359593
cg06537526	4	36249186	NA	chr4:36245631-36246389	0.704678	0.169808	0.534869	0.00146791	0.355855
cg17295733	4	37452402	NA	chr4:37455279-37455757	0.534927	0.222366	0.312561	0.00411727	0.357502
cg10282330	4	41722038	NA	NA	0.407208	0.236317	0.170891	0.0261987	0.412716
cg04085901	4	41867178	NA	chr4:41867385-41867586	0.427154	0.272467	0.154686	0.0300685	0.419529
cg18779296	4	41878119	NA	chr4:41880224-41880500	0.543879	0.234802	0.309078	0.00792094	0.365407
cg04135540	4	42296896	NA	NA	0.482564	0.163031	0.319533	0.0340864	0.42701
cg14184077	4	42895607	GRXCR1	NA	0.463782	0.135603	0.32818	0.0425491	0.440594
cg05086944	4	43149680	NA	NA	0.425174	0.147238	0.277935	0.0305235	0.420629
cg22785561	4	46923365	GABRA4	NA	0.543242	0.119651	0.423591	0.000135331	0.355855
cg19935756	4	47423779	GABRB1	chr4:47427692-47427905	0.437752	0.046276	0.391476	0.00398154	0.356574
cg20535197	4	49525597	NA	chr4:49525901-49526121	0.403837	0.27496	0.128877	0.00357684	0.355855
cg00048697	4	56459255	PDCL2	NA	0.451014	0.298479	0.152535	0.018548	0.395292
cg21754194	4	57393820	NA	chr4:57396748-57397269	0.556895	0.26496	0.291935	0.00649312	0.360844
cg15371026	4	63682393	NA	NA	0.653743	0.256307	0.397436	0.0142719	0.384712
cg20562823	4	63872386	NA	NA	0.70753	0.299734	0.407796	0.010297	0.374083
cg09006039	4	65778481	NA	NA	0.627453	0.206145	0.421308	0.0161467	0.389027
cg22161115	4	69536319	UGT2B15	NA	0.421932	0.179623	0.242309	0.0174928	0.393149
cg04948475	4	69810056	UGT2A3	NA	0.526281	0.202752	0.32353	0.0426602	0.440715
cg19045700	4	69829409	NA	NA	0.530003	0.219994	0.310008	0.00774361	0.364841
cg06634441	4	70514647	UGT2A1	NA	0.685342	0.270123	0.415219	0.0447159	0.443396
cg14948804	4	70896083	HTN3	NA	0.653665	0.184445	0.46922	0.00799655	0.365503
cg16270018	4	70923371	HTN1	NA	0.592477	0.21605	0.376427	0.00152453	0.355855
cg08712190	4	71270447	PROL1	NA	0.645273	0.258172	0.387101	0.0253076	0.410853
cg10189763	4	71337726	MUC7	NA	0.564924	0.206955	0.357969	0.037019	0.432302
cg06792975	4	71337873	MUC7	NA	0.538139	0.104279	0.43386	0.0292396	0.418288
cg02001991	4	71992842	NA	NA	0.638335	0.29648	0.341854	0.0140019	0.384372
cg24923953	4	72996777	NPFFR2	NA	0.59115	0.270773	0.320376	0.0197011	0.397899
cg06856891	4	74903507	CXCL3	chr4:74903953-74904589	0.609315	0.12858	0.480735	0.000206756	0.355855
cg04038163	4	76925155	CXCL9	NA	0.420709	0.214113	0.206595	0.0478714	0.449192
cg00301879	4	78156196	NA	NA	0.453987	0.263955	0.190032	0.00768329	0.364841
cg15897435	4	78852682	MRPL1	NA	0.534646	0.0281185	0.506527	0.0364279	0.43132
cg02102872	4	79338837	FRAS1	NA	0.548429	0.299781	0.248648	0.0272678	0.414529
cg27529018	4	80991289	ANTXR2	chr4:80993375-80994410	0.584149	0.254345	0.329804	0.0351443	0.429023
cg13521077	4	81260418	C4orf22	chr4:81257040-81257270	0.416433	0.215096	0.201337	0.0150421	0.386107
cg19523255	4	82439860	NA	NA	0.49304	0.113767	0.379273	0.0160753	0.388632
cg24055836	4	91689972	FAM190A	NA	0.641571	0.150781	0.49079	0.0127509	0.379187
cg26746224	4	93356804	GRID2	NA	0.658527	0.189076	0.469451	0.0217344	0.402803
cg20934765	4	93366860	GRID2	NA	0.630385	0.22559	0.404795	0.0073428	0.363017
cg15791815	4	93517547	GRID2	NA	0.517088	0.17454	0.342548	0.0477967	0.449082
cg23985818	4	94607780	GRID2	NA	0.563507	0.276423	0.287084	0.0276846	0.415078
cg12404294	4	94881257	NA	NA	0.498632	0.169861	0.328771	0.0142781	0.384712
cg05012356	4	95124979	NA	chr4:95128657-95129289	0.529774	0.24593	0.283845	0.00259822	0.355855
cg00555894	4	97182116	NA	NA	0.637091	0.236075	0.401016	0.0174874	0.393149
cg09098545	4	97914176	NA	NA	0.667959	0.259206	0.408753	0.00360998	0.355855
cg06788355	4	100613955	NA	NA	0.580192	0.289219	0.290973	0.0120726	0.376104
cg00790535	4	103482058	NFKB1	NA	0.586149	0.280147	0.306002	0.0194867	0.397137
cg02133070	4	104637628	TACR3	chr4:104640559-104640797	0.595387	0.211238	0.38415	0.0422829	0.440264
cg17358883	4	111559134	PITX2	chr4:111560563-111560808	0.453756	0.293093	0.160663	0.0444981	0.442985
cg01238639	4	117624749	NA	chr4:117626556-117627110	0.449209	0.184274	0.264935	0.00855716	0.368479
cg13396943	4	117631090	NA	chr4:117626556-117627110	0.655905	0.245513	0.410392	0.0394184	0.435957
cg12311175	4	118975504	NDST3	NA	0.545587	0.117129	0.428458	0.00017348	0.355855
cg00170459	4	136509310	NA	NA	0.621914	0.185222	0.436692	0.0257588	0.411627
cg09798801	4	137277541	NA	chr4:137277210-137277487	0.722939	0.270357	0.452582	0.0363131	0.431202
cg07262168	4	141865108	RNF150	NA	0.569857	0.124864	0.444993	0.0240609	0.408469
cg21631156	4	147925275	NA	NA	0.464528	0.295933	0.168595	0.00661703	0.361121
cg00067274	4	155313256	DCHS2	NA	0.639895	0.262086	0.377809	0.001551	0.355855
cg15957807	4	157682848	PDGFC	NA	0.624931	0.160801	0.46413	0.00665932	0.361121
cg12615898	4	162099377	NA	NA	0.622777	0.277682	0.345095	0.0269195	0.413796
cg10194319	4	163530781	NA	NA	0.58909	0.265442	0.323648	0.00186572	0.355855
cg12144446	4	163704718	NA	NA	0.70905	0.28397	0.42508	0.00334607	0.355855
cg12527110	4	163907607	NA	NA	0.458259	0.211337	0.246923	0.0138787	0.383715
cg15498306	4	164534641	2001-03-01	NA	0.439485	0.114752	0.324733	0.0327357	0.425162
cg26099018	4	165954480	TRIM60	NA	0.537233	0.268347	0.268886	0.0177118	0.393648
cg05773958	4	168004573	SPOCK3	NA	0.489288	0.164216	0.325072	0.0236945	0.407102
cg07024439	4	168230286	NA	NA	0.745948	0.252652	0.493296	0.00409458	0.357472
cg13078894	4	168865149	NA	NA	0.54322	0.219724	0.323496	0.0205122	0.399633
cg17222000	4	168937817	NA	NA	0.595128	0.286498	0.30863	0.0467873	0.447523
cg16737770	4	169799624	PALLD	chr4:169799086-169799625	0.685481	0.281888	0.403592	0.0392535	0.435659
cg15699321	4	170147253	SH3RF1	NA	0.842345	0.230627	0.611718	0.00516177	0.359111
cg17895446	4	173573053	GALNTL6	NA	0.66744	0.203584	0.463856	0.0289769	0.417727
cg10327756	4	175841091	ADAM29	NA	0.534602	0.250348	0.284254	0.00322644	0.355855
cg14582049	4	176567262	GPM6A	NA	0.684743	0.18332	0.501423	0.00902235	0.369288
cg24630825	4	176909979	GPM6A	NA	0.609925	0.214384	0.395541	0.00373804	0.355855
cg04854282	4	178682852	LOC285501	NA	0.597847	0.246492	0.351354	0.00161548	0.355855
cg21171610	4	179086552	NA	NA	0.681278	0.222662	0.458616	0.034134	0.427064
cg25771451	4	180037240	NA	NA	0.640052	0.237554	0.402497	0.0131213	0.381085
cg12806663	4	182230157	NA	NA	0.536143	0.255052	0.281091	0.0132069	0.381164
cg07496457	4	184929183	STOX2	NA	0.595594	0.190122	0.405472	0.0212683	0.401594
cg26539468	4	185609850	CCDC111	NA	0.58632	0.25785	0.32847	0.0248974	0.409911
cg00722834	4	185871509	NA	chr4:185872976-185873467	0.448624	0.229718	0.218906	0.0294269	0.418554
cg16854281	4	189376704	NA	NA	0.736951	0.253265	0.483685	0.00927467	0.370449
cg01299082	4	190563979	NA	chr4:190566549-190567722	0.450676	0.22324	0.227436	0.0128553	0.379543
cg26402435	4	190661492	NA	NA	0.595267	0.254553	0.340714	0.0146941	0.385104
cg19052164	5	80900	NA	chr5:83428-85530	0.586545	0.272505	0.31404	0.0348861	0.428594
cg26948274	5	1201698	SLC6A19	chr5:1201443-1202138	0.434257	0.271238	0.163019	0.0344671	0.427939
cg06672160	5	1699896	NA	chr5:1702285-1702578	0.510623	0.20418	0.306443	0.0135321	0.382444
cg02109704	5	1721452	NA	chr5:1725183-1725420	0.520566	0.277558	0.243008	0.036186	0.430961
cg05700724	5	2129941	NA	NA	0.413085	0.0993199	0.313766	0.00789079	0.36528
cg11329678	5	2165422	NA	NA	0.444774	0.1695	0.275274	0.014437	0.384712
cg09050058	5	2186856	NA	NA	0.523285	0.201957	0.321328	0.0316602	0.422297
cg16247912	5	2252939	NA	NA	0.526046	0.246196	0.27985	0.0154746	0.386763
cg26986989	5	2338998	NA	NA	0.440595	0.162092	0.278503	0.00819512	0.365901
cg16566191	5	2642995	NA	chr5:2643105-2643309	0.45673	0.28447	0.172259	0.017536	0.393149
cg08892613	5	2702419	NA	NA	0.593329	0.213966	0.379363	0.00452153	0.357643
cg02166394	5	2741746	NA	chr5:2738953-2741237	0.485732	0.109388	0.376344	0.0407774	0.438384
cg18803147	5	2743124	NA	chr5:2738953-2741237	0.776199	0.173493	0.602706	0.00282552	0.355855
cg19049964	5	2744422	NA	chr5:2748368-2757024	0.697606	0.22251	0.475096	0.00987781	0.372388
cg02531479	5	2748066	IRX2	chr5:2748368-2757024	0.613311	0.246784	0.366527	0.0141943	0.384712
cg24630195	5	2748369	IRX2	chr5:2748368-2757024	0.535549	0.145553	0.389995	0.0399112	0.436688
cg12860686	5	2753876	C5orf38	chr5:2748368-2757024	0.426284	0.125959	0.300325	0.0175121	0.393149
cg12824782	5	2753928	C5orf38	chr5:2748368-2757024	0.54707	0.0467885	0.500282	0.0160876	0.388698
cg10958362	5	2754016	C5orf38	chr5:2748368-2757024	0.601496	0.139672	0.461823	0.019439	0.396835
cg17965712	5	2757802	NA	chr5:2748368-2757024	0.510652	0.122795	0.387857	0.0201787	0.398818
cg21982455	5	2757976	NA	chr5:2748368-2757024	0.447137	0.193031	0.254107	0.0460355	0.446181
cg24907814	5	2758088	NA	chr5:2748368-2757024	0.566178	0.29303	0.273148	0.023419	0.406166
cg07826516	5	3106230	NA	NA	0.582899	0.255509	0.32739	0.0135124	0.382258
cg10943629	5	3286208	NA	NA	0.454707	0.174512	0.280195	0.0225417	0.404772
cg23049142	5	3386533	NA	NA	0.511008	0.236951	0.274057	0.0110742	0.375091
cg17301052	5	3387075	NA	NA	0.510089	0.266334	0.243755	0.00335333	0.355855
cg01549315	5	3589702	NA	chr5:3590644-3592000	0.559912	0.25687	0.303043	0.0123224	0.37709
cg02610486	5	3593809	NA	chr5:3594467-3603054	0.633592	0.171275	0.462317	0.00603876	0.36021
cg08492173	5	3597311	IRX1	chr5:3594467-3603054	0.572577	0.221501	0.351076	0.0307371	0.420912
cg11605835	5	3597695	IRX1	chr5:3594467-3603054	0.675111	0.237215	0.437896	0.0300242	0.419396
cg08746900	5	3598967	IRX1	chr5:3594467-3603054	0.763277	0.146248	0.617029	0.00395546	0.356574
cg09731996	5	3599090	IRX1	chr5:3594467-3603054	0.762246	0.28796	0.474287	0.0249939	0.410031
cg04365721	5	3600391	IRX1	chr5:3594467-3603054	0.489814	0.135269	0.354545	0.00879544	0.369
cg04635983	5	3602558	NA	chr5:3594467-3603054	0.432228	0.18245	0.249778	0.0182301	0.394377
cg09684588	5	4207758	NA	NA	0.581762	0.285674	0.296088	0.00636188	0.360545
cg23325413	5	4773407	NA	NA	0.541846	0.176929	0.364917	0.0130648	0.380669
cg15690623	5	5883984	NA	chr5:5887062-5887528	0.52314	0.172449	0.350691	0.0179007	0.393713
cg26690407	5	5887642	NA	chr5:5887062-5887528	0.441449	0.103018	0.338431	0.0302169	0.419894
cg25102726	5	6143809	NA	NA	0.470158	0.266384	0.203774	0.0186304	0.395519
cg21576003	5	6182368	NA	NA	0.636349	0.273257	0.363092	0.00773103	0.364841
cg12187999	5	6845652	NA	NA	0.498185	0.200209	0.297976	0.0254773	0.410997
cg16253976	5	7686199	ADCY2	NA	0.720818	0.28677	0.434047	0.0173091	0.392619
cg04238199	5	7831537	C5orf49	NA	0.618714	0.273365	0.345349	0.00321053	0.355855
cg07429192	5	9918811	NA	NA	0.834484	0.242514	0.591971	0.00182294	0.355855
cg12410225	5	10442612	ROPN1L	chr5:10441605-10442512	0.416032	0.242081	0.173951	0.00821047	0.365901
cg18900914	5	12230982	NA	NA	0.500357	0.266597	0.23376	0.0140215	0.384372
cg16107470	5	12865512	NA	NA	0.536223	0.159234	0.376989	0.0496266	0.452061
cg11584519	5	16175867	2011-03-01	chr5:16179064-16180420	0.548758	0.205003	0.343754	6.16267e-05	0.355855
cg16487297	5	17488879	NA	chr5:17491457-17491873	0.511183	0.186984	0.324199	0.00767745	0.364841
cg06450373	5	19766434	CDH18	NA	0.678333	0.151046	0.527287	0.00413716	0.357502
cg15213488	5	22152192	PMCHL1;CDH12	NA	0.432571	0.227234	0.205337	0.0254026	0.410951
cg27106290	5	22853901	CDH12	NA	0.462091	0.112994	0.349097	0.0145084	0.385083
cg15175266	5	22854704	CDH12	NA	0.65522	0.259863	0.395357	0.00903304	0.369288
cg05205314	5	23411506	NA	NA	0.680577	0.270538	0.410039	0.00358221	0.355855
cg13583523	5	24764190	NA	NA	0.709787	0.244574	0.465213	0.0219731	0.403329
cg19475870	5	27038605	CDH9	NA	0.553142	0.231794	0.321348	0.00217961	0.355855
cg02340329	5	27316256	NA	NA	0.674659	0.242804	0.431855	0.0142566	0.384712
cg24851859	5	27532684	NA	NA	0.631655	0.279634	0.352021	0.00357346	0.355855
cg11666098	5	29151828	NA	NA	0.685706	0.18587	0.499835	0.0180495	0.393798
cg18294646	5	33937876	RXFP3	chr5:33936168-33938309	0.455607	0.208735	0.246872	0.0174826	0.393149
cg08751876	5	34452378	NA	NA	0.41709	0.178814	0.238276	0.0192855	0.396661
cg14549300	5	35957835	UGT3A1	NA	0.481895	0.295135	0.18676	0.0254223	0.410951
cg06772654	5	38048847	NA	NA	0.441946	0.228737	0.213208	0.0172779	0.392619
cg24883742	5	41219519	C6	NA	0.468287	0.128048	0.340239	0.01221	0.376672
cg05851730	5	45204945	NA	NA	0.657094	0.286916	0.370178	0.00666144	0.361121
cg14979674	5	45260623	HCN1	NA	0.568614	0.221731	0.346882	0.00113829	0.355855
cg18127481	5	49880645	NA	NA	0.48539	0.22986	0.25553	0.03355	0.426252
cg01777433	5	57875838	NA	chr5:57878725-57879177	0.653845	0.24352	0.410325	0.000731437	0.355855
cg24752644	5	58858686	PDE4D	NA	0.536878	0.204882	0.331996	0.00373311	0.355855
cg20473977	5	59193490	PDE4D	chr5:59189046-59189894	0.540844	0.229032	0.311813	0.00604214	0.36021
cg05648914	5	63297615	NA	NA	0.644738	0.19984	0.444898	0.00013561	0.355855
cg02093951	5	67112088	NA	NA	0.412189	0.264489	0.147701	0.00394958	0.356574
cg01236027	5	72468121	TMEM174	NA	0.569424	0.241316	0.328108	0.0323515	0.424107
cg18480654	5	75376460	NA	chr5:75377898-75378189	0.425112	0.197825	0.227287	0.0102503	0.374076
cg08907282	5	79648032	LOC441089	NA	0.506402	0.299661	0.206741	0.00699159	0.362061
cg04830757	5	87880065	LOC645323	NA	0.5727	0.248728	0.323973	0.0265743	0.413439
cg03607415	5	89881642	GPR98	NA	0.6322	0.254892	0.377308	0.0101458	0.37338
cg26003056	5	89908195	GPR98	NA	0.495335	0.168133	0.327202	0.00429225	0.357502
cg16396866	5	94616672	MCTP1	chr5:94619459-94621121	0.51304	0.190703	0.322336	0.00812707	0.365901
cg11324660	5	110189233	NA	NA	0.436353	0.198493	0.237859	0.0166346	0.391045
cg19965300	5	113388886	NA	chr5:113391071-113392005	0.44693	0.155867	0.291063	0.022186	0.403766
cg05495546	5	113390551	NA	chr5:113391071-113392005	0.466176	0.167304	0.298872	0.025149	0.410605
cg01800297	5	113394591	NA	chr5:113391071-113392005	0.462935	0.262938	0.199997	0.0355118	0.429936
cg05635169	5	113589213	NA	NA	0.460186	0.203221	0.256965	0.0292722	0.418288
cg12526614	5	113671086	NA	NA	0.637367	0.275746	0.36162	0.0167798	0.391591
cg08442713	5	117822219	NA	NA	0.671977	0.253407	0.41857	0.00834428	0.366938
cg17727597	5	118159086	NA	NA	0.609579	0.183634	0.425945	0.00145969	0.355855
cg20780180	5	122251808	SNX24	NA	0.574296	0.278351	0.295945	0.0383703	0.434661
cg19607387	5	125570542	NA	NA	0.487775	0.297599	0.190176	0.0478243	0.449087
cg21811204	5	132158625	SHROOM1	chr5:132158542-132159203	0.519361	0.251824	0.267537	0.00146123	0.355855
cg13218710	5	132158887	SHROOM1	chr5:132158542-132159203	0.421471	0.203109	0.218362	0.0242484	0.408635
cg03510194	5	134788007	TIFAB	NA	0.588193	0.261229	0.326965	0.0175394	0.393149
cg13336665	5	134872610	NEUROG1	chr5:134870740-134872051	0.585621	0.259022	0.326599	0.0225952	0.40495
cg06520081	5	134990562	LOC340074	NA	0.522237	0.218845	0.303392	0.0388904	0.435088
cg25185454	5	135262082	NA	chr5:135265848-135266517	0.524594	0.293611	0.230983	0.031639	0.422286
cg15648832	5	135322425	NA	NA	0.610416	0.291816	0.3186	0.0397499	0.436305
cg10969919	5	135694224	TRPC7	chr5:135692397-135693042	0.594349	0.179908	0.414442	0.02813	0.416058
cg18513357	5	135696688	TRPC7	chr5:135692397-135693042	0.512702	0.169514	0.343189	0.00515209	0.358994
cg15626193	5	135736069	NA	NA	0.409243	0.217592	0.191652	0.0209152	0.400755
cg11212329	5	136002882	NA	NA	0.484263	0.261037	0.223226	0.0117665	0.37581
cg25625127	5	137977051	NA	NA	0.4543	0.177718	0.276582	0.000702449	0.355855
cg23327276	5	138677027	PAIP2	chr5:138677333-138678248	0.611435	0.187802	0.423634	0.0490442	0.451062
cg27581493	5	139178598	PSD2	chr5:139174904-139176172	0.650374	0.276371	0.374003	0.000990823	0.355855
cg25085755	5	139294323	NRG2	NA	0.406601	0.240242	0.166359	0.000938317	0.355855
cg02550607	5	140162694	NA	chr5:140165958-140166214	0.477113	0.279043	0.19807	0.00559046	0.359593
cg00069003	5	140164106	NA	chr5:140165958-140166214	0.537137	0.134506	0.402631	0.0350497	0.428781
cg11445191	5	140227765	PCDHA2;PCDHA5;PCDHA1;PCDHA7;PCDHA6;PCDHA8;PCDHA9;PCDHA3;PCDHA4	chr5:140228129-140228576	0.483623	0.267553	0.21607	0.0487073	0.450586
cg19976449	5	140246626	PCDHA2;PCDHA5;PCDHA11;PCDHA1;PCDHA7;PCDHA6;PCDHA8;PCDHA10;PCDHA9;PCDHA3;PCDHA4	chr5:140248789-140249140	0.64004	0.266594	0.373446	0.0173201	0.392619
cg07401394	5	140259219	PCDHA2;PCDHA12;PCDHA5;PCDHA11;PCDHA1;PCDHA7;PCDHA6;PCDHA8;PCDHA10;PCDHA9;PCDHA3;PCDHA4	chr5:140256273-140257290	0.462924	0.248217	0.214707	0.0187867	0.396139
cg24915503	5	140342795	PCDHAC1;PCDHA2;PCDHA12;PCDHA5;PCDHA1;PCDHA11;PCDHA7;PCDHA6;PCDHA8;PCDHA13;PCDHA10;PCDHA9;PCDHA3;PCDHA4	chr5:140346105-140346931	0.67264	0.271298	0.401343	0.00439446	0.357502
cg16663497	5	140472925	PCDHB2	chr5:140475599-140476607	0.52996	0.129741	0.400218	0.00790289	0.36528
cg21194039	5	140499367	NA	chr5:140502890-140503804	0.501296	0.26552	0.235776	0.00175992	0.355855
cg26429956	5	140577279	NA	chr5:140580723-140581625	0.468816	0.151103	0.317712	0.04673	0.44742
cg14640659	5	140592867	PCDHB13	chr5:140595008-140595880	0.491447	0.193336	0.298111	0.025946	0.41201
cg06268161	5	140595879	PCDHB13	chr5:140595008-140595880	0.446357	0.295129	0.151228	0.00755527	0.364123
cg07009570	5	140600499	NA	chr5:140604453-140605304	0.541912	0.282261	0.25965	0.0435608	0.441776
cg00395420	5	140716485	PCDHGA1	chr5:140719129-140719343	0.434941	0.123318	0.311623	0.00333179	0.355855
cg17227466	5	140748559	PCDHGB1;PCDHGB2;PCDHGA2;PCDHGB3;PCDHGA5;PCDHGA1;PCDHGA4;PCDHGA3	chr5:140750050-140750264	0.585546	0.234783	0.350763	0.0499226	0.452597
cg18371769	5	140767902	PCDHGB1;PCDHGB4;PCDHGB2;PCDHGA2;PCDHGB3;PCDHGA6;PCDHGA5;PCDHGA1;PCDHGA4;PCDHGA3;PCDHGA7	chr5:140768939-140769483	0.564946	0.210397	0.354549	0.04998	0.452704
cg15021031	5	146333034	PPP2R2B	NA	0.734978	0.28391	0.451068	0.000988685	0.355855
cg11799006	5	147101975	JAKMIP2	NA	0.6094	0.242131	0.367269	0.0178529	0.393713
cg10532833	5	147443067	SPINK5	NA	0.699767	0.217231	0.482535	0.00554923	0.359593
cg17496990	5	147552209	SPINK5L2	NA	0.535671	0.291418	0.244253	0.00683211	0.361121
cg16180258	5	148037191	NA	chr5:148033472-148034080	0.54204	0.207316	0.334725	0.00872506	0.368862
cg07038243	5	149868855	NA	chr5:149865064-149866038	0.472538	0.220799	0.251739	0.0404214	0.437566
cg02842704	5	151305746	GLRA1	chr5:151304226-151304824	0.526905	0.207658	0.319248	0.00380477	0.355855
cg25373553	5	151328029	NA	NA	0.509698	0.223257	0.286441	0.0165815	0.390819
cg23950473	5	154393265	KIF4B	NA	0.451956	0.263992	0.187964	0.00646662	0.360545
cg26382656	5	154434001	NA	NA	0.57315	0.29914	0.27401	0.00589993	0.35983
cg26350784	5	154854922	NA	NA	0.534092	0.241311	0.292781	0.037389	0.433148
cg23121170	5	156225314	NA	NA	0.642498	0.227779	0.414719	0.0285197	0.416985
cg20456218	5	156273969	NA	chr5:156277302-156277685	0.626985	0.241962	0.385023	0.0348433	0.428517
cg16415875	5	156390979	TIMD4	NA	0.666455	0.209559	0.456896	0.00199633	0.355855
cg19434183	5	159933856	NA	NA	0.580092	0.269506	0.310586	0.00633213	0.360545
cg06056880	5	160717430	GABRB2	NA	0.725469	0.296379	0.429091	0.0357692	0.430239
cg18794976	5	160802610	GABRB2	NA	0.492447	0.192241	0.300207	0.011195	0.375177
cg19537070	5	161112334	GABRA6	NA	0.634189	0.196585	0.437603	0.00319304	0.355855
cg03860992	5	161273013	GABRA1	NA	0.706849	0.215058	0.491791	0.00150341	0.355855
cg18086386	5	162516650	NA	NA	0.562021	0.2617	0.300321	0.0204231	0.399178
cg01227558	5	166710846	ODZ2	NA	0.52755	0.263887	0.263664	0.00210787	0.355855
cg05030450	5	167480853	ODZ2	NA	0.728078	0.251898	0.47618	0.0170243	0.392219
cg24185852	5	168690818	MIR585;SLIT3	NA	0.459818	0.26873	0.191088	0.0203902	0.399167
cg25514475	5	171693762	UBTD2	NA	0.402882	0.214365	0.188517	0.0449847	0.444043
cg21625568	5	173738479	NA	chr5:173738806-173739534	0.439029	0.20925	0.22978	0.022241	0.403778
cg14115182	5	174145909	NA	chr5:174147869-174148484	0.579419	0.295735	0.283684	0.0314955	0.42211
cg17987112	5	174158654	NA	chr5:174158680-174159729	0.755765	0.255995	0.499769	0.00524547	0.359593
cg16940012	5	174159564	NA	chr5:174158680-174159729	0.681548	0.25194	0.429608	0.00582869	0.359593
cg02765962	5	175107772	HRH2	NA	0.523447	0.296904	0.226542	0.0320308	0.423276
cg01976641	5	175204114	NA	chr5:175200315-175200555	0.556337	0.235792	0.320545	0.00224259	0.355855
cg02267992	5	176982116	FAM193B	chr5:176980789-176981789	0.509717	0.253512	0.256205	0.0145028	0.385083
cg23336321	5	177776479	COL23A1	NA	0.567857	0.279714	0.288143	0.0149267	0.38568
cg11770816	5	177824403	COL23A1	chr5:177821852-177823865	0.440765	0.23079	0.209975	0.00243143	0.355855
cg07427642	5	177944298	COL23A1	chr5:177945808-177946121	0.504343	0.254955	0.249388	0.0131667	0.381164
cg09134668	5	177991670	COL23A1	NA	0.427712	0.20797	0.219741	0.0428993	0.441026
cg18861753	5	178014801	COL23A1	chr5:178016558-178017670	0.645218	0.290403	0.354815	0.0255542	0.411146
cg00753442	6	6384659	LOC285780	NA	0.667079	0.238954	0.428125	0.0036206	0.355855
cg19215764	6	8383780	NA	NA	0.687258	0.296176	0.391082	0.00229405	0.355855
cg11018892	6	9648219	NA	NA	0.549739	0.211497	0.338242	0.000475289	0.355855
cg03309393	6	12491383	NA	NA	0.444259	0.0579797	0.386279	0.0488643	0.450678
cg27584713	6	12717016	PHACTR1	NA	0.503027	0.274045	0.228982	0.0437435	0.441869
cg17946266	6	12747208	PHACTR1	chr6:12749877-12750499	0.557807	0.232787	0.32502	0.0451366	0.44438
cg15140902	6	21667815	FLJ22536	chr6:21665715-21666031	0.451747	0.182485	0.269262	0.0391611	0.435584
cg23906876	6	24324774	DCDC2	NA	0.542063	0.159074	0.382989	0.0430484	0.441039
cg08407620	6	24743861	NA	NA	0.786037	0.14827	0.637768	0.00506205	0.358705
cg16356737	6	25729805	NA	chr6:25732692-25732957	0.554341	0.266346	0.287995	0.0201827	0.398818
cg14480095	6	25732956	NA	chr6:25732692-25732957	0.434955	0.229997	0.204958	0.0201276	0.398816
cg22865713	6	25779897	SLC17A4	NA	0.431679	0.177481	0.254198	0.015195	0.386438
cg14575656	6	26330584	NA	NA	0.608891	0.249024	0.359867	0.0331766	0.425807
cg13569146	6	26330589	NA	NA	0.521959	0.140214	0.381745	0.00329427	0.355855
cg26090062	6	27236425	NA	NA	0.41705	0.252291	0.164759	0.0420812	0.439941
cg05716726	6	27343671	ZNF204P	chr6:27342437-27342779	0.548322	0.230966	0.317355	0.0264916	0.413439
cg14615268	6	27602081	NA	chr6:27598687-27599146	0.619683	0.281353	0.33833	0.00496297	0.358705
cg19041857	6	27730383	NA	NA	0.541828	0.251882	0.289946	0.0155904	0.387277
cg15065877	6	28478515	GPX6	NA	0.478632	0.231658	0.246975	0.0261911	0.412716
cg22709144	6	28478579	GPX6	NA	0.544598	0.253911	0.290687	0.0248635	0.409911
cg05921260	6	28484915	GPX6	NA	0.563985	0.283131	0.280854	0.018024	0.393769
cg11562153	6	28493500	GPX5	NA	0.5861	0.261384	0.324716	0.00291644	0.355855
cg25320749	6	28494732	GPX5	NA	0.435415	0.206692	0.228723	0.0303929	0.420488
cg18361418	6	28499676	GPX5	NA	0.400114	0.228365	0.171748	0.00828671	0.366637
cg20007894	6	28540442	SCAND3	NA	0.578124	0.192134	0.38599	0.0273073	0.414546
cg19628964	6	28830011	NA	chr6:28831682-28832134	0.472215	0.268023	0.204192	0.0152388	0.386468
cg00609961	6	28911199	NA	NA	0.498919	0.292563	0.206356	0.025853	0.411688
cg02846841	6	28945341	NA	NA	0.405461	0.200225	0.205237	0.00786269	0.36528
cg01947943	6	29012859	OR2W1	NA	0.616826	0.168313	0.448513	0.00291229	0.355855
cg10060918	6	29080437	OR2J3	NA	0.528777	0.284608	0.24417	0.0243336	0.408917
cg27191906	6	29140126	OR2J2	NA	0.495848	0.200093	0.295755	0.0177186	0.393659
cg02057917	6	29323269	OR5V1	NA	0.533927	0.255268	0.278659	0.00873735	0.368862
cg20141359	6	29325117	OR5V1	NA	0.509386	0.2728	0.236586	0.0265827	0.413439
cg01553182	6	29342533	OR12D3	NA	0.610135	0.286	0.324135	0.00384667	0.355855
cg06658129	6	29364602	OR12D2	NA	0.607522	0.295726	0.311796	0.0288036	0.417706
cg14584177	6	29395103	OR11A1	NA	0.625555	0.294359	0.331196	0.0437527	0.441893
cg16170380	6	29395394	OR11A1	NA	0.560525	0.235993	0.324533	0.00418362	0.357502
cg01386157	6	29403982	NA	NA	0.462066	0.115014	0.347052	0.0166811	0.391327
cg13501616	6	29414910	NA	NA	0.594269	0.250648	0.343622	0.00391767	0.356286
cg04745064	6	29416095	NA	NA	0.514857	0.245632	0.269224	0.00584126	0.359593
cg03215160	6	29424926	OR2H1	NA	0.57279	0.29307	0.27972	0.0132554	0.381202
cg13680362	6	29426320	OR2H1	NA	0.547584	0.227706	0.319877	0.011855	0.37581
cg09083279	6	29454873	MAS1L	NA	0.565816	0.259848	0.305967	0.0225431	0.404772
cg00237606	6	29455256	MAS1L	NA	0.579416	0.231514	0.347902	0.00496043	0.358705
cg14809932	6	29525723	UBD	chr6:29521110-29521833	0.631973	0.213119	0.418854	0.00434812	0.357502
cg24444631	6	29636366	MOG	NA	0.424843	0.195353	0.22949	0.0378918	0.433895
cg06032337	6	29648468	NA	NA	0.603984	0.144555	0.459429	0.035153	0.429023
cg08186900	6	30182518	TRIM26	chr6:30180933-30182187	0.418342	0.280416	0.137926	0.0113979	0.375283
cg25251478	6	30853959	DDR1	chr6:30852102-30852676	0.402068	0.28601	0.116058	0.0386485	0.434874
cg00934322	6	30854109	DDR1	chr6:30852102-30852676	0.442323	0.28533	0.156992	0.0370598	0.432344
cg09965419	6	30854186	DDR1	chr6:30852102-30852676	0.427451	0.222187	0.205264	0.00964863	0.371087
cg01492061	6	30919056	DPCR1	NA	0.448643	0.226882	0.221761	0.0432276	0.441299
cg01203766	6	31095800	PSORS1C1	NA	0.504652	0.245538	0.259114	0.00259526	0.355855
cg09556042	6	31237013	HLA-C	chr6:31238852-31240120	0.615847	0.150505	0.465342	0.0252955	0.410847
cg11917734	6	31237029	HLA-C	chr6:31238852-31240120	0.597943	0.115257	0.482686	0.00811744	0.365901
cg01521131	6	31237664	HLA-C	chr6:31238852-31240120	0.660768	0.267151	0.393616	0.030691	0.420912
cg20240154	6	31464980	MICB	chr6:31465460-31466188	0.49409	0.172981	0.321108	0.0146031	0.385083
cg12966376	6	32177664	NOTCH4	NA	0.484148	0.227752	0.256396	0.0173434	0.392619
cg12172531	6	32184296	NOTCH4	NA	0.51831	0.234204	0.284106	0.0225389	0.404772
cg08939974	6	32187918	NOTCH4	NA	0.486424	0.215057	0.271366	0.00272767	0.355855
cg08882389	6	32410690	HLA-DRA	NA	0.47397	0.220575	0.253395	0.0440168	0.442294
cg13081526	6	32449961	NA	NA	0.501425	0.138113	0.363312	0.0154714	0.386763
cg22901297	6	32522795	HLA-DRB6	NA	0.489603	0.258594	0.231009	0.00746569	0.363617
cg23117647	6	32712930	HLA-DQA2	NA	0.566215	0.283726	0.28249	0.0105954	0.374083
cg23785275	6	32725270	HLA-DQB2	NA	0.6312	0.183863	0.447337	0.0128032	0.379343
cg09132634	6	32974122	HLA-DOA	chr6:32975684-32975926	0.481097	0.229501	0.251596	0.0276314	0.414911
cg26784412	6	33088710	HLA-DPB2	chr6:33084740-33084995	0.440926	0.260348	0.180578	0.0278208	0.415217
cg21696987	6	33140459	COL11A2	NA	0.506258	0.258852	0.247406	0.0230098	0.40511
cg01417849	6	33781855	NA	NA	0.442579	0.177549	0.26503	0.00927145	0.370449
cg00405078	6	34504890	NA	NA	0.443294	0.267969	0.175325	0.0317701	0.422476
cg22027204	6	36216248	PNPLA1	NA	0.408241	0.178236	0.230005	0.0186363	0.395519
cg06543101	6	39290342	KCNK16	NA	0.433364	0.233565	0.199799	0.00315039	0.355855
cg01229943	6	40904807	NA	NA	0.50006	0.0691342	0.430926	0.0350559	0.42881
cg21961970	6	40999214	UNC5CL	chr6:40995802-40996241	0.479694	0.255108	0.224585	0.0257745	0.411627
cg00718409	6	41131863	TREM2	NA	0.621566	0.243451	0.378115	5.82008e-05	0.355855
cg25473438	6	41169049	TREML2	NA	0.435966	0.25097	0.184996	0.0206205	0.399914
cg25960769	6	41169811	TREML2	NA	0.480979	0.0965455	0.384434	0.0110244	0.374657
cg17965698	6	42927384	GNMT	chr6:42928218-42928810	0.446174	0.28899	0.157184	0.0198329	0.397955
cg18502397	6	45798436	NA	NA	0.457996	0.227088	0.230908	0.00165366	0.355855
cg25323497	6	46923451	GPR116	NA	0.484373	0.139179	0.345194	0.000552822	0.355855
cg23172892	6	49604442	RHAG	NA	0.696184	0.236593	0.459591	0.00128854	0.355855
cg16424311	6	49700271	CRISP3	NA	0.682569	0.165466	0.517102	0.0241865	0.408635
cg02482438	6	49753577	PGK2	NA	0.508034	0.152143	0.355891	0.0150244	0.38596
cg21080533	6	49755105	PGK2	NA	0.492234	0.193141	0.299093	0.0315018	0.42211
cg22388608	6	49917254	DEFB133	NA	0.449065	0.0802102	0.368855	0.0374285	0.433288
cg02585622	6	49988602	DEFB110	NA	0.494083	0.168878	0.325205	0.0313007	0.421821
cg24960118	6	51815507	PKHD1	NA	0.659475	0.248176	0.411298	0.0264433	0.413312
cg11924517	6	52050597	IL17A	NA	0.613497	0.251497	0.362	0.0467097	0.44737
cg26556196	6	62976042	KHDRBS2	NA	0.630558	0.250007	0.380552	0.0196084	0.397693
cg24828648	6	63947428	NA	NA	0.577436	0.187338	0.390097	0.0210217	0.401106
cg01986648	6	64226341	NA	NA	0.453739	0.250438	0.203301	0.047269	0.44848
cg20159490	6	66493769	NA	chr6:66497675-66498033	0.589904	0.193711	0.396193	0.0490961	0.451114
cg17014035	6	66498734	MCART3P	chr6:66497675-66498033	0.536627	0.2691	0.267527	0.0400012	0.436894
cg00742465	6	66800878	NA	chr6:66804630-66804831	0.548221	0.213285	0.334936	0.035915	0.430462
cg18762500	6	67658480	NA	NA	0.462061	0.264727	0.197334	0.0075164	0.363881
cg06683148	6	68691011	NA	NA	0.600792	0.222751	0.378041	0.00885386	0.369
cg11942059	6	71014153	COL9A1	NA	0.430342	0.125607	0.304735	0.0303331	0.420297
cg13674558	6	83775899	UBE2CBP;DOPEY1	chr6:83777271-83777690	0.509293	0.283466	0.225827	0.025469	0.410997
cg25830548	6	87041914	NA	NA	0.628166	0.233813	0.394353	0.00641139	0.360545
cg16284238	6	87196595	NA	NA	0.667642	0.211154	0.456488	0.0157418	0.387833
cg08273233	6	87724979	HTR1E	NA	0.48751	0.259789	0.227721	0.00721164	0.362685
cg20719439	6	97010071	FHL5	NA	0.573549	0.232635	0.340914	0.0205115	0.399633
cg25199591	6	98471368	MIR2113	NA	0.564067	0.180692	0.383375	0.00452676	0.357694
cg13162690	6	99049704	NA	NA	0.706118	0.282267	0.423852	0.00142023	0.355855
cg17150809	6	99461062	NA	NA	0.623717	0.137778	0.485939	0.00329886	0.355855
cg12560772	6	100368134	MCHR2	NA	0.433967	0.164758	0.269209	0.00955	0.370889
cg23666299	6	102326919	GRIK2	NA	0.536982	0.284644	0.252338	0.0478416	0.449097
cg05361459	6	104239689	NA	NA	0.530373	0.131332	0.399041	0.00101402	0.355855
cg22876713	6	106819052	NA	NA	0.582863	0.183242	0.399621	0.0401374	0.437284
cg05213296	6	111302729	RPF2	chr6:111303114-111303485	0.725338	0.274847	0.45049	0.0396191	0.436076
cg06529600	6	112652308	NA	NA	0.549152	0.104816	0.444336	0.0168252	0.391686
cg19235071	6	114891274	NA	NA	0.495432	0.137803	0.357629	4.17481e-05	0.355855
cg00890049	6	115892863	NA	NA	0.757359	0.163717	0.593642	0.00378069	0.355855
cg09247979	6	128530306	PTPRK	NA	0.818864	0.237016	0.581848	0.033638	0.426252
cg07371413	6	128977386	NA	NA	0.54358	0.200142	0.343438	0.0138453	0.383546
cg17480438	6	138528677	KIAA1244	NA	0.631993	0.240131	0.391862	0.00459477	0.35786
cg19823847	6	138539706	KIAA1244;PBOV1	NA	0.433301	0.228087	0.205214	0.0388606	0.435016
cg07200490	6	138550505	KIAA1244	NA	0.553425	0.175012	0.378413	0.0113065	0.375229
cg26366554	6	138610113	KIAA1244	chr6:138612989-138613218	0.433879	0.154894	0.278985	0.00592777	0.359952
cg10877315	6	141335831	NA	NA	0.469674	0.222499	0.247175	0.0217877	0.402962
cg23160829	6	145219031	NA	NA	0.497719	0.0733399	0.424379	0.0425917	0.440594
cg01915609	6	146864388	RAB32	chr6:146864481-146865426	0.471981	0.294433	0.177548	0.041987	0.439878
cg06858835	6	147056512	C6orf103	NA	0.582731	0.232256	0.350475	0.00877101	0.369
cg23170410	6	147964028	NA	NA	0.481419	0.11735	0.364069	0.0494549	0.451727
cg02175183	6	150309507	NA	chr6:150311256-150312369	0.500817	0.228556	0.272262	0.00330513	0.355855
cg08316699	6	150357289	NA	chr6:150358872-150359394	0.43842	0.276066	0.162354	0.0136817	0.382926
cg02956194	6	153455993	NA	chr6:153450992-153452792	0.957902	0.127182	0.830721	0.00472599	0.358705
cg21491967	6	156276515	NA	NA	0.485081	0.253822	0.231259	0.045603	0.445389
cg19556284	6	158909455	TULP4	NA	0.534403	0.042654	0.491749	0.0325238	0.424587
cg07516148	6	159463300	TAGAP	NA	0.713419	0.266595	0.446824	9.50322e-05	0.355855
cg11975608	6	161087439	LPA	NA	0.601593	0.288696	0.312897	0.0130189	0.380234
cg07436074	6	162071140	PARK2	chr6:162066917-162067689	0.585881	0.266967	0.318914	0.00853646	0.368145
cg25724842	6	163574564	PACRG	chr6:163570162-163570814	0.678222	0.219488	0.458734	0.0232088	0.405834
cg14239348	6	164094293	NA	chr6:164092861-164093113	0.539332	0.203883	0.335449	0.0352279	0.429184
cg03071582	6	164392967	NA	chr6:164393071-164393824	0.813612	0.195045	0.618568	0.0204223	0.399178
cg14852603	6	164585948	NA	NA	0.520695	0.149013	0.371682	0.00238309	0.355855
cg09487078	6	167525398	CCR6	NA	0.429863	0.257218	0.172645	0.0457974	0.445739
cg21970438	6	167738277	TTLL2	NA	0.414525	0.209141	0.205384	0.0193421	0.396779
cg11942910	6	167738425	TTLL2	NA	0.502087	0.270944	0.231143	0.000322895	0.355855
cg03703733	6	168147981	NA	NA	0.401342	0.12818	0.273161	0.00561012	0.359593
cg18469813	6	168148018	NA	NA	0.407905	0.150256	0.257649	0.0117147	0.375602
cg00031346	6	168478519	FRMD1	chr6:168479566-168479809	0.554477	0.267497	0.28698	0.0167967	0.391591
cg24842998	6	170396910	NA	NA	0.462737	0.253596	0.209142	0.0428187	0.440988
cg00186529	6	170452864	NA	chr6:170451497-170452927	0.557913	0.253962	0.303951	0.0293006	0.41836
cg19912309	6	170467967	NA	NA	0.408033	0.197838	0.210195	0.0468172	0.447541
cg05526015	6	170553845	NA	NA	0.510933	0.195271	0.315662	0.0283931	0.416692
cg13588517	6	170562720	NA	chr6:170564873-170565152	0.511422	0.229763	0.281658	0.0146315	0.385104
cg00084338	6	170595920	DLL1	chr6:170597246-170597499	0.672618	0.235163	0.437455	0.0289926	0.417738
cg10385101	7	707728	PRKAR1B	chr7:710146-710630	0.408926	0.180107	0.22882	0.00905207	0.369288
cg10254082	7	997346	NA	chr7:993401-994574	0.473281	0.297023	0.176258	0.00125396	0.355855
cg23636568	7	1358395	NA	NA	0.562511	0.286497	0.276014	0.0332074	0.425872
cg24630057	7	1369318	NA	chr7:1370386-1370863	0.415779	0.276912	0.138866	0.00422773	0.357502
cg07906299	7	1643787	NA	chr7:1643623-1643848	0.446872	0.178929	0.267942	0.00603241	0.360185
cg23770265	7	2968559	CARD11	chr7:2968234-2968596	0.471697	0.216998	0.254699	0.0224448	0.404626
cg20997710	7	3304614	NA	NA	0.542678	0.194214	0.348464	0.0188368	0.396139
cg17756105	7	3613164	SDK1	NA	0.435186	0.266742	0.168444	0.00579238	0.359593
cg21582785	7	3982778	SDK1	NA	0.67825	0.147276	0.530974	0.00340301	0.355855
cg08105834	7	4267372	SDK1	NA	0.423332	0.172625	0.250707	0.0271083	0.414209
cg13574150	7	10447387	NA	NA	0.611738	0.203828	0.40791	0.0356114	0.430064
cg19800032	7	12134189	NA	NA	0.435311	0.204073	0.231238	0.00207924	0.355855
cg15561493	7	12411370	VWDE	NA	0.711291	0.274633	0.436659	0.0171206	0.392479
cg00503731	7	12723327	NA	chr7:12726156-12727248	0.506738	0.191297	0.315442	0.00603891	0.36021
cg15698691	7	18079924	NA	NA	0.493202	0.199918	0.293284	0.0487099	0.450586
cg00225603	7	20865639	RPL23P8	NA	0.543207	0.226176	0.317031	0.00946278	0.370764
cg27385193	7	21208954	NA	NA	0.582377	0.188778	0.393599	0.0131195	0.381069
cg08549390	7	25702709	NA	NA	0.618053	0.246759	0.371294	0.0497151	0.452245
cg14838115	7	26677439	C7orf71	NA	0.506559	0.284266	0.222292	0.025456	0.410997
cg14826425	7	27232837	NA	chr7:27231805-27233097	0.455678	0.252093	0.203585	0.0216405	0.40245
cg00933763	7	27976026	JAZF1	NA	0.418	0.190461	0.227539	0.00447747	0.357502
cg19249874	7	28895537	NA	chr7:28893453-28894058	0.571798	0.285129	0.286669	0.0218649	0.402962
cg21117699	7	31474609	NA	NA	0.435688	0.23248	0.203209	0.0438284	0.442012
cg07025011	7	32299702	NA	NA	0.50481	0.249636	0.255174	0.00601725	0.360123
cg15400671	7	34004484	BMPER	NA	0.620919	0.215811	0.405108	0.0238836	0.40769
cg01759887	7	34416982	NA	NA	0.450351	0.195588	0.254763	0.0116143	0.375602
cg00081087	7	34873912	AAA1;NPSR1	NA	0.414247	0.204735	0.209512	0.0194423	0.396835
cg05399607	7	34874533	AAA1;NPSR1	NA	0.444291	0.244852	0.199439	0.00633181	0.360545
cg26915336	7	35407225	NA	NA	0.550338	0.223008	0.32733	0.0129825	0.380038
cg04263192	7	36751857	AOAH	NA	0.72864	0.286615	0.442025	0.0407084	0.438344
cg17213713	7	37617628	NA	NA	0.529546	0.262474	0.267072	0.0333583	0.426059
cg05460050	7	38403507	NA	NA	0.463392	0.299498	0.163894	0.0443071	0.4428
cg10037072	7	39082429	POU6F2	NA	0.415709	0.0704176	0.345292	0.0368479	0.431922
cg08835956	7	39171034	POU6F2	NA	0.491157	0.194712	0.296445	0.0464858	0.447048
cg21665744	7	39171113	POU6F2	NA	0.413437	0.193263	0.220174	0.0338958	0.426637
cg00211496	7	39234456	POU6F2	NA	0.578683	0.252296	0.326387	0.00559139	0.359593
cg02360001	7	39683993	RALA	NA	0.668028	0.233986	0.434042	0.017588	0.393284
cg14833891	7	45188085	NA	NA	0.427915	0.21959	0.208325	0.0201903	0.398854
cg23778370	7	45198814	RAMP3	chr7:45197181-45197807	0.801325	0.268386	0.532938	0.00317931	0.355855
cg13207733	7	45232211	NA	NA	0.448169	0.171407	0.276762	0.00421454	0.357502
cg15742060	7	45849612	NA	NA	0.459636	0.288466	0.17117	0.0409787	0.43884
cg05073901	7	48028663	SUNC1	NA	0.483616	0.179063	0.304552	0.0157042	0.387455
cg15240876	7	49268605	NA	NA	0.61996	0.168193	0.451767	0.00176956	0.355855
cg09085201	7	49708532	NA	NA	0.489334	0.28051	0.208824	0.0115556	0.375572
cg21769093	7	49819689	VWC2	chr7:49813008-49815752	0.80251	0.295631	0.506879	0.0109176	0.374181
cg18023455	7	49894664	VWC2	NA	0.559855	0.12838	0.431475	0.00432227	0.357502
cg07807757	7	50894570	NA	NA	0.626682	0.138997	0.487685	0.00578368	0.359593
cg23122650	7	51358671	COBL	NA	0.56305	0.251568	0.311482	0.0345714	0.428111
cg26967792	7	53257327	NA	chr7:53254982-53255204	0.582604	0.269033	0.313571	0.0192123	0.396403
cg19718662	7	53811402	NA	NA	0.469352	0.216247	0.253105	0.0185446	0.395292
cg23860325	7	54271152	HPVC1	NA	0.531423	0.211779	0.319644	0.00361168	0.355855
cg21336434	7	54271282	HPVC1	NA	0.682195	0.266357	0.415839	0.00954152	0.370889
cg22295435	7	54615864	VSTM2A	chr7:54614052-54614797	0.586134	0.298995	0.287139	0.0350988	0.428978
cg00187120	7	54731309	NA	chr7:54731779-54732479	0.44746	0.261992	0.185467	0.0126939	0.378933
cg10895875	7	56242407	NA	chr7:56242406-56243298	0.539307	0.257232	0.282076	0.0294308	0.418554
cg10135877	7	56246843	NA	chr7:56242406-56243298	0.478022	0.167736	0.310286	0.0184647	0.395158
cg00981928	7	56563152	DKFZp434L192	NA	0.468646	0.271166	0.19748	0.00537461	0.359593
cg03660331	7	56564743	DKFZp434L192	NA	0.511836	0.263294	0.248543	0.0363834	0.43131
cg06290265	7	56670372	NA	NA	0.419815	0.263741	0.156074	0.0213212	0.401757
cg20914792	7	56957346	NA	NA	0.464021	0.21489	0.249131	0.0104314	0.374083
cg24828257	7	57248455	LOC642006	chr7:57247588-57247927	0.453907	0.229731	0.224176	0.00999322	0.372727
cg17654585	7	57273782	NA	chr7:57270847-57271464	0.484267	0.282405	0.201862	0.0389612	0.435292
cg25329164	7	57481019	NA	chr7:57484168-57485070	0.414353	0.237768	0.176585	0.0436168	0.441776
cg12248672	7	63152783	NA	chr7:63154689-63155147	0.419867	0.279665	0.140202	0.0498239	0.452493
cg13388277	7	63504673	ZNF727	chr7:63505977-63506298	0.507001	0.189391	0.317611	0.00189706	0.355855
cg03873153	7	64034943	NA	chr7:64029902-64030972	0.411284	0.18808	0.223204	0.0270157	0.413952
cg08599824	7	67189164	NA	NA	0.570959	0.273457	0.297501	0.0177246	0.393669
cg26957187	7	71799982	CALN1	chr7:71800757-71802768	0.552703	0.192676	0.360026	0.00705765	0.362248
cg14641909	7	72320687	NA	NA	0.451213	0.277633	0.17358	0.0300068	0.419396
cg21043424	7	73300908	NA	NA	0.421766	0.109024	0.312742	0.0134637	0.382076
cg24682512	7	86277679	GRM3	NA	0.6445	0.271561	0.372939	0.0238377	0.407445
cg02232377	7	86297084	GRM3	NA	0.411562	0.161497	0.250065	0.010317	0.374083
cg18817900	7	92067459	NA	NA	0.476945	0.280421	0.196525	0.00672636	0.361121
cg03982074	7	100612875	MUC12	chr7:100608736-100609793	0.552341	0.243066	0.309276	0.00322341	0.355855
cg09413492	7	100615476	MUC12	NA	0.44728	0.257214	0.190065	0.00653332	0.361121
cg06466782	7	101049300	EMID2	NA	0.667866	0.293674	0.374192	0.0149891	0.38592
cg01380946	7	101049372	EMID2	NA	0.585355	0.23258	0.352775	0.0159016	0.388632
cg16636104	7	104004514	LHFPL3	NA	0.635042	0.262771	0.372271	0.0152543	0.386468
cg05448383	7	107465264	NA	NA	0.473105	0.288028	0.185077	0.0275062	0.414686
cg05302896	7	108524793	C7orf66	NA	0.712798	0.297948	0.414851	0.0230115	0.40511
cg22081879	7	108845010	NA	NA	0.51502	0.170567	0.344453	0.00668308	0.361121
cg20707126	7	116750996	ST7	NA	0.503079	0.250967	0.252112	0.0465277	0.447048
cg05917537	7	117270621	CFTR	NA	0.595468	0.220889	0.374579	0.0238823	0.40769
cg12124767	7	117299297	CFTR	NA	0.641378	0.290473	0.350905	0.0215122	0.402142
cg07665217	7	121840731	NA	NA	0.669438	0.255337	0.414102	0.0450343	0.444099
cg17830420	7	122388911	CADPS2	NA	0.853815	0.297691	0.556124	0.000294704	0.355855
cg19660744	7	122636106	TAS2R16	NA	0.750282	0.211963	0.538319	0.0084134	0.367452
cg24299177	7	123614340	NA	NA	0.520507	0.246819	0.273689	0.00271257	0.355855
cg06950346	7	123978181	NA	NA	0.582769	0.230497	0.352272	0.00511483	0.358721
cg12169927	7	124120882	NA	NA	0.494934	0.294184	0.200749	0.00373605	0.355855
cg02090654	7	126698344	GRM8;MIR592	NA	0.405643	0.198175	0.207468	0.00333494	0.355855
cg09868882	7	126883640	GRM8	NA	0.693921	0.273104	0.420817	0.0069054	0.361415
cg05065846	7	126885001	GRM8	NA	0.496881	0.284269	0.212612	0.0299675	0.41927
cg03489382	7	128432457	CCDC136	chr7:128430707-128432003	0.434952	0.278362	0.15659	0.0373147	0.433065
cg26912131	7	129978694	NA	NA	0.448301	0.24836	0.199941	0.00745588	0.363617
cg02596499	7	130724683	FLJ43663	NA	0.464273	0.139584	0.324689	0.01361	0.382765
cg26150981	7	135608687	NA	NA	0.799376	0.185118	0.614258	0.000871832	0.355855
cg07217824	7	135665682	NA	chr7:135661841-135662272	0.449785	0.246394	0.203391	0.0284692	0.416946
cg09277575	7	137760222	AKR1D1	NA	0.680058	0.260846	0.419212	0.00850177	0.367739
cg20518096	7	137760331	AKR1D1	NA	0.592608	0.256116	0.336492	0.023695	0.407102
cg01184282	7	141617618	OR9A4	NA	0.54464	0.213037	0.331603	0.00781383	0.365088
cg11744116	7	141673582	TAS2R38	NA	0.549228	0.241581	0.307646	0.00231528	0.355855
cg20220755	7	142012034	NA	NA	0.647903	0.250361	0.397542	0.00636787	0.360545
cg14771419	7	142012988	NA	NA	0.432938	0.165773	0.267165	0.0125485	0.377854
cg24469849	7	142043807	NA	NA	0.694536	0.228182	0.466355	0.00392323	0.356286
cg01703205	7	142422236	NA	NA	0.458494	0.19738	0.261114	0.00135016	0.355855
cg25449283	7	142836700	PIP	NA	0.571056	0.247996	0.32306	0.000971703	0.355855
cg02329358	7	142894595	NA	NA	0.448947	0.161015	0.287933	0.0383982	0.434707
cg18216587	7	146019420	CNTNAP2	NA	0.628132	0.270606	0.357527	0.0130413	0.380615
cg22635363	7	148039673	CNTNAP2	chr7:148036494-148036848	0.655754	0.249731	0.406023	0.00616721	0.360335
cg12973904	7	149457885	NA	chr7:149461653-149463222	0.417941	0.191533	0.226408	0.00213763	0.355855
cg05343480	7	149463219	ZNF467	chr7:149461653-149463222	0.423977	0.194368	0.229609	0.015183	0.386438
cg16706813	7	149942571	NA	NA	0.447484	0.287833	0.159651	0.0143232	0.384712
cg12810503	7	150254026	NA	NA	0.433174	0.180939	0.252235	0.0106194	0.374083
cg25025646	7	150711449	ATG9B;NOS3	chr7:150710349-150711333	0.438743	0.156342	0.282402	0.00264951	0.355855
cg01172872	7	152589789	NA	chr7:152591060-152591360	0.608458	0.211695	0.396762	0.0235845	0.406682
cg26981966	7	152598597	NA	chr7:152600496-152600950	0.445572	0.200097	0.245475	0.00482029	0.358705
cg20219894	7	152684309	NA	NA	0.681703	0.232148	0.449555	0.00270282	0.355855
cg10183893	7	152855213	NA	NA	0.473382	0.254186	0.219196	0.00294906	0.355855
cg14524476	7	153744840	DPP6	chr7:153748407-153750444	0.447461	0.235229	0.212232	0.0275557	0.414741
cg26738880	7	154429032	DPP6	NA	0.659217	0.293754	0.365464	0.0193686	0.396779
cg16680167	7	154474156	DPP6	NA	0.555832	0.220377	0.335455	0.00282031	0.355855
cg03085949	7	154958558	NA	NA	0.581433	0.283229	0.298204	0.0217268	0.402781
cg15843825	7	155627253	NA	chr7:155623658-155623894	0.4262	0.274492	0.151708	0.00902175	0.369288
cg01089579	7	155914371	NA	chr7:155915510-155915713	0.58096	0.236239	0.344721	0.00725829	0.36283
cg23290204	7	155970188	NA	NA	0.473025	0.205416	0.267609	0.00429979	0.357502
cg17484331	7	156032994	NA	NA	0.518404	0.272792	0.245612	0.0110044	0.374509
cg01350803	7	157260189	NA	chr7:157260938-157261221	0.605513	0.0780944	0.527418	0.0282336	0.416211
cg19425969	7	157291474	NA	chr7:157293455-157294066	0.458697	0.21972	0.238977	0.0477354	0.449082
cg26801037	7	157294357	NA	chr7:157294303-157294517	0.490401	0.246553	0.243848	0.000966735	0.355855
cg22321318	7	157294388	NA	chr7:157294303-157294517	0.456012	0.247482	0.20853	0.0280657	0.415818
cg06328750	7	157322599	NA	chr7:157320462-157320669	0.652388	0.209266	0.443122	0.0179617	0.393713
cg19261526	7	157334648	PTPRN2	NA	0.625127	0.24118	0.383947	0.00340015	0.355855
cg06555227	7	157366979	PTPRN2	chr7:157369120-157369394	0.504282	0.201466	0.302816	0.00565165	0.359593
cg22128328	7	157389681	PTPRN2	chr7:157387053-157387322	0.466318	0.182879	0.283439	0.00964909	0.371087
cg15727524	7	157531216	PTPRN2	NA	0.401772	0.295887	0.105884	0.0208628	0.400559
cg14468481	7	157561104	PTPRN2	chr7:157560974-157561195	0.461537	0.180282	0.281255	0.0472122	0.448354
cg15272173	7	157585857	PTPRN2	chr7:157586711-157587112	0.464368	0.256315	0.208053	0.0463965	0.446916
cg06527535	7	157633771	PTPRN2	chr7:157631319-157631615	0.411382	0.279639	0.131743	0.0245436	0.409226
cg09377301	7	157691177	PTPRN2	chr7:157690559-157690770	0.487422	0.25569	0.231732	0.000443434	0.355855
cg01262413	7	157691541	PTPRN2	chr7:157690559-157690770	0.529074	0.241832	0.287242	0.0346923	0.428183
cg04087039	7	157697459	PTPRN2	chr7:157694387-157694661	0.451425	0.244834	0.206591	0.0135313	0.382444
cg25264630	7	157849744	PTPRN2	NA	0.664453	0.287845	0.376608	0.0148877	0.385431
cg03899215	7	157996423	PTPRN2	chr7:157996642-157997027	0.580377	0.292442	0.287935	0.0127848	0.379249
cg22420514	7	157997479	PTPRN2	chr7:157996642-157997027	0.5342	0.154407	0.379793	0.00718777	0.362675
cg06715136	7	158046025	PTPRN2	NA	0.722059	0.252835	0.469224	0.00783349	0.36528
cg23759393	7	158110405	PTPRN2	chr7:158110569-158110881	0.450266	0.204277	0.245988	0.0385345	0.434707
cg00638020	7	158281138	PTPRN2	chr7:158281373-158281734	0.505488	0.240126	0.265362	0.0143119	0.384712
cg23385492	7	158325118	PTPRN2	NA	0.469765	0.273844	0.195921	0.0198934	0.39803
cg06649856	7	158355003	PTPRN2	NA	0.494702	0.263984	0.230717	0.0317293	0.422379
cg03028061	8	218468	NA	chr8:216352-216828	0.438726	0.231385	0.207341	0.0348862	0.428594
cg00687073	8	954552	NA	chr8:956288-957205	0.4552	0.148871	0.306328	0.0387405	0.434907
cg07756647	8	1441985	NA	chr8:1443867-1444086	0.559904	0.230155	0.329749	0.00114542	0.355855
cg03243893	8	2005683	MYOM2	chr8:2003809-2004059	0.474798	0.236209	0.23859	0.00543867	0.359593
cg06440275	8	2005701	MYOM2	chr8:2003809-2004059	0.521166	0.255086	0.266079	0.015964	0.388632
cg07614747	8	2418520	NA	chr8:2418935-2419460	0.43669	0.167518	0.269172	0.00626964	0.360545
cg12255501	8	2421548	NA	chr8:2418935-2419460	0.634869	0.298452	0.336418	0.0316196	0.422241
cg26837853	8	3970118	CSMD1	NA	0.563434	0.294283	0.269152	0.0182088	0.394377
cg20564969	8	4852959	CSMD1	chr8:4848968-4852635	0.418203	0.203405	0.214798	0.0489254	0.450878
cg23549331	8	6189008	NA	NA	0.603923	0.195599	0.408324	0.0232445	0.405938
cg00949532	8	6456854	MCPH1	NA	0.739045	0.271921	0.467124	0.00639949	0.360545
cg27319216	8	6693540	XKR5	chr8:6691833-6693135	0.454368	0.288249	0.166119	0.0395151	0.436033
cg05787038	8	6826392	DEFA10P	NA	0.572166	0.279277	0.292889	0.0383723	0.434661
cg02195405	8	7650102	NA	chr8:7649611-7649865	0.621586	0.28518	0.336406	0.0293086	0.41836
cg00184457	8	8946301	NA	NA	0.545695	0.055287	0.490408	0.00169067	0.355855
cg02242004	8	9754896	NA	chr8:9756177-9756993	0.530731	0.257302	0.273429	0.00181368	0.355855
cg04057858	8	10383763	T-SP1	NA	0.531131	0.244231	0.2869	0.0214745	0.401993
cg19847130	8	10466454	RP1L1	chr8:10469795-10470069	0.682091	0.299982	0.382109	0.0149408	0.385701
cg13379339	8	10717181	NA	NA	0.455183	0.241122	0.21406	0.00606242	0.36021
cg23730558	8	10865623	XKR6	NA	0.429803	0.237656	0.192147	0.00493417	0.358705
cg13966853	8	11062386	NA	chr8:11057684-11058479	0.492173	0.164124	0.32805	0.00996707	0.372638
cg15952840	8	11451312	NA	NA	0.494047	0.275992	0.218055	0.0110427	0.374796
cg21548021	8	15873055	NA	NA	0.565616	0.191402	0.374214	0.000326758	0.355855
cg05020759	8	16240240	NA	NA	0.531715	0.225955	0.30576	0.0167387	0.39154
cg09421307	8	17270452	MTMR7	chr8:17270603-17271120	0.51701	0.283262	0.233748	0.00826996	0.366637
cg01966160	8	22786360	PEBP4	NA	0.420086	0.238937	0.181149	0.0317498	0.422458
cg25451958	8	24859074	NA	chr8:24857509-24858427	0.453471	0.272743	0.180729	0.0294047	0.418554
cg23760300	8	26942425	NA	NA	0.682799	0.212393	0.470406	0.0137479	0.383182
cg04927725	8	30670732	PPP2CB	chr8:30669450-30670475	0.402704	0.208539	0.194165	0.00394645	0.356574
cg23693487	8	30670746	PPP2CB	chr8:30669450-30670475	0.44815	0.220663	0.227487	0.0228299	0.405045
cg14662728	8	32578937	NRG1	NA	0.475246	0.263317	0.211929	0.0457322	0.44567
cg27416898	8	33576374	NA	chr8:33580364-33580600	0.61516	0.216328	0.398833	0.0071879	0.362675
cg20814718	8	35091430	NA	chr8:35092679-35093559	0.581281	0.280688	0.300594	0.0159313	0.388632
cg19003975	8	35392042	UNC5D	NA	0.6904	0.256362	0.434038	0.0314943	0.42211
cg17819250	8	36380237	NA	NA	0.427024	0.197803	0.229221	0.0272207	0.41451
cg03102898	8	36427309	NA	NA	0.442566	0.275638	0.166928	0.0209954	0.400976
cg22746182	8	41749867	ANK1	chr8:41753340-41755250	0.448008	0.291416	0.156591	0.0388052	0.434938
cg07856280	8	48038289	NA	NA	0.663844	0.233112	0.430732	0.00189841	0.355855
cg21466229	8	51528401	SNTG1	NA	0.427351	0.234931	0.19242	0.0465669	0.44714
cg10144863	8	53235234	ST18	NA	0.619857	0.222623	0.397234	0.00445671	0.357502
cg20801711	8	55278980	NA	NA	0.444619	0.186441	0.258178	0.00156444	0.355855
[truncated: 169 more rows]
