# Supplementary material for: Analysis of early changes in DNA methylation in synovial fibroblasts of RA patients before diagnosis
Source: Sci Rep. 2018 May 9;8:7370. doi: 10.1038/s41598-018-24240-2 (PMC5943364; doi:10.1038/s41598-018-24240-2)
Supplement: Supplementary file 4 — Dataset 3 [file 41598_2018_24240_MOESM4_ESM.xls]

## Sheet: array_combined_analysis_normalv
SiteID	Chr	Loc	Gene	Island	resolving.avg.beta	normal.avg.beta	resolving.vs.normal.delta.beta	resolving.vs.normal.pvalue	resolving.vs.normal.fdr
cg18272461	1	960761	AGRN	chr1:963795-964507	0.566846	0.276319	0.290527	0.0324856	0.870114
cg12108798	1	1173916	NA	chr1:1173915-1174263	0.423019	0.26665	0.156369	0.0489188	0.870114
cg02347356	1	1983003	PRKCZ	chr1:1981251-1983212	0.456222	0.239924	0.216297	0.0208976	0.870114
cg20285026	1	1983774	PRKCZ	chr1:1981251-1983212	0.62895	0.240041	0.388909	0.00761438	0.870114
cg04314111	1	2003577	PRKCZ	chr1:2005179-2005565	0.430807	0.145789	0.285019	0.00229853	0.870114
cg22332339	1	2003605	PRKCZ	chr1:2005179-2005565	0.456966	0.191318	0.265647	0.0134926	0.870114
cg00095688	1	2003864	PRKCZ	chr1:2005179-2005565	0.551788	0.278147	0.273641	0.0400401	0.870114
cg26332488	1	2230640	SKI	chr1:2232310-2232617	0.477689	0.142685	0.335004	0.00776135	0.870114
cg06883956	1	3477292	MIR551A;MEGF6	NA	0.437092	0.176236	0.260856	0.0370562	0.870114
cg01055025	1	6226998	CHD5	NA	0.461496	0.276245	0.185251	0.00827365	0.870114
cg22670675	1	15533433	TMEM51	NA	0.410192	0.20439	0.205802	0.0441431	0.870114
cg00228796	1	21670736	ECE1	chr1:21671360-21672319	0.523436	0.282298	0.241138	0.0101889	0.870114
cg01727646	1	26337472	NA	NA	0.575111	0.225102	0.350009	0.00572223	0.870114
cg21438252	1	28904846	TRNAU1AP	chr1:28908069-28908799	0.510959	0.167377	0.343581	0.0185753	0.870114
cg15689121	1	38618977	NA	NA	0.453867	0.286238	0.167629	0.0229704	0.870114
cg24920358	1	40204285	PPIE	chr1:40204312-40204739	0.535038	0.298242	0.236796	0.0266414	0.870114
cg12284854	1	40939078	NA	chr1:40942784-40943387	0.514246	0.24894	0.265306	0.00928616	0.870114
cg21527621	1	55013419	ACOT11	NA	0.432434	0.197893	0.234541	0.0272326	0.870114
cg08118140	1	56397447	NA	NA	0.440837	0.191547	0.24929	0.0351241	0.870114
cg09580755	1	76761200	ST6GALNAC3	NA	0.464264	0.295419	0.168846	0.00533114	0.870114
cg07017093	1	118471375	GDAP2;WDR3	chr1:118471840-118472720	0.420754	0.143478	0.277277	0.0335847	0.870114
cg07817024	1	119535500	NA	chr1:119535666-119535987	0.681594	0.200167	0.481427	0.0106317	0.870114
cg17326555	1	119535693	NA	chr1:119535666-119535987	0.707817	0.252062	0.455755	0.0216916	0.870114
cg22871653	1	119535817	NA	chr1:119535666-119535987	0.653124	0.189144	0.46398	0.0229162	0.870114
cg24041917	1	119535986	NA	chr1:119535666-119535987	0.690201	0.182423	0.507778	0.0131267	0.870114
cg14792350	1	149983257	OTUD7B	chr1:149982153-149982860	0.566591	0.192443	0.374148	0.0250889	0.870114
cg13098071	1	156370496	NA	NA	0.44207	0.187055	0.255015	0.040975	0.870114
cg22803322	1	161989811	OLFML2B	chr1:161993022-161994131	0.465388	0.284051	0.181337	0.0339456	0.870114
cg14559879	1	178902042	NA	NA	0.644678	0.278068	0.366611	0.00706323	0.870114
cg21408360	1	203493477	NA	NA	0.595234	0.249881	0.345352	0.0169384	0.870114
cg17178900	1	205818956	PM20D1	chr1:205818898-205819191	0.497538	0.10941	0.388129	0.0452798	0.870114
cg26354017	1	205819088	PM20D1	chr1:205818898-205819191	0.441154	0.0325102	0.408643	0.0377093	0.870114
cg14159672	1	205819179	PM20D1	chr1:205818898-205819191	0.475834	0.0672532	0.408581	0.04648	0.870114
cg07167872	1	205819463	PM20D1	chr1:205818898-205819191	0.541906	0.0342563	0.50765	0.0132694	0.870114
cg24503407	1	205819492	PM20D1	chr1:205818898-205819191	0.622139	0.201848	0.420291	0.00646161	0.870114
cg21170029	1	209799330	LAMB3	chr1:209799149-209799354	0.486618	0.225975	0.260643	0.0409976	0.870114
cg01003599	1	213123436	VASH2	chr1:213123647-213125092	0.452199	0.142702	0.309497	0.031941	0.870114
cg27566805	1	216596808	USH2A	NA	0.548148	0.240393	0.307755	0.0307207	0.870114
cg12636169	1	217309970	ESRRG	chr1:217310749-217311178	0.569071	0.299183	0.269888	0.047041	0.870114
cg20939768	1	228604953	TRIM17	chr1:228603706-228604567	0.649574	0.272344	0.377229	0.00802962	0.870114
cg00102093	1	232345923	NA	NA	0.631802	0.233974	0.397828	0.00167927	0.870114
cg02455392	1	232514215	NA	NA	0.488029	0.259018	0.22901	0.0442824	0.870114
cg20784768	1	234041456	SLC35F3	chr1:234040298-234041457	0.430726	0.143987	0.286738	0.0161953	0.870114
cg15073147	1	247636811	NA	NA	0.568039	0.185847	0.382192	0.0104861	0.870114
cg19416623	10	3146549	PFKP	chr10:3148406-3148625	0.508719	0.219159	0.28956	0.0234392	0.870114
cg17646571	10	23987700	KIAA1217	chr10:23983366-23984978	0.688587	0.295377	0.39321	0.0193144	0.870114
cg25017900	10	35102487	PARD3	chr10:35103124-35105243	0.441975	0.222174	0.219801	0.0163387	0.870114
cg20609883	10	49863421	NA	chr10:49863620-49864601	0.633612	0.261116	0.372496	0.042025	0.870114
cg26220838	10	85633042	NA	NA	0.425061	0.221229	0.203832	0.0245554	0.870114
cg13633964	10	95329303	GPR120	chr10:95326229-95327108	0.490703	0.230501	0.260203	0.00185362	0.870114
cg04210187	10	103331611	NA	chr10:103329852-103330311	0.529989	0.216355	0.313633	0.0471614	0.870114
cg15808835	10	110282010	NA	NA	0.454219	0.102799	0.351421	0.0439047	0.870114
cg25388715	10	115468942	CASP7	NA	0.623632	0.213226	0.410406	0.00451595	0.870114
cg25150929	10	118425627	C10orf82	chr10:118429430-118429853	0.439719	0.272439	0.16728	0.0112835	0.870114
cg01437781	10	118563568	NA	NA	0.552434	0.293755	0.258679	0.0192189	0.870114
cg04326348	10	125188817	NA	NA	0.502982	0.174395	0.328587	0.00135589	0.870114
cg12615903	10	126278372	LHPP	chr10:126278298-126278503	0.424384	0.128679	0.295705	0.040896	0.870114
cg13651246	10	126278495	LHPP	chr10:126278298-126278503	0.576607	0.193028	0.383579	0.0426946	0.870114
cg26852645	10	126278502	LHPP	chr10:126278298-126278503	0.453917	0.0972838	0.356633	0.0482489	0.870114
cg24134959	10	126705555	CTBP2	NA	0.52206	0.109835	0.412224	0.0110333	0.870114
cg03294704	10	132365913	NA	chr10:132365685-132365981	0.78855	0.298438	0.490112	0.0359798	0.870114
cg13198133	10	132453765	NA	NA	0.450101	0.254398	0.195704	0.037433	0.870114
cg06964027	11	1073496	MUC2	NA	0.512854	0.222749	0.290106	0.0327523	0.870114
cg25160605	11	21087846	NELL1	NA	0.410703	0.163061	0.247642	0.0302309	0.870114
cg17685019	11	30251556	FSHB	NA	0.421897	0.218557	0.203339	0.0351219	0.870114
cg22960962	11	45723620	NA	NA	0.577591	0.226031	0.35156	0.0281874	0.870114
cg14566901	11	57948705	OR9Q1	NA	0.426488	0.265652	0.160836	0.0279436	0.870114
cg09235983	11	58612814	GLYATL2	NA	0.534249	0.247599	0.28665	0.0474877	0.870114
cg11480534	11	62255850	AHNAK	NA	0.494505	0.295839	0.198666	0.0415571	0.870114
cg19409687	11	65682960	NA	chr11:65685100-65685364	0.431711	0.185758	0.245953	0.0234394	0.870114
cg12208638	11	66317822	ACTN3	chr11:66314207-66314455	0.642004	0.212162	0.429842	0.0431072	0.870114
cg13462890	11	74394411	NA	chr11:74394410-74394761	0.434766	0.267266	0.1675	0.037837	0.870114
cg10337956	11	85436135	SYTL2	NA	0.624741	0.287068	0.337672	0.0314992	0.870114
cg17347335	11	93583973	C11orf90	chr11:93583374-93583717	0.529844	0.20584	0.324004	0.0108352	0.870114
cg05940452	11	118842484	FOXR1	chr11:118842379-118842933	0.513801	0.213434	0.300367	0.0214208	0.870114
cg23533267	11	120942758	TBCEL	NA	0.52272	0.228092	0.294627	0.0361514	0.870114
cg26069044	11	124613956	NRGN	chr11:124615389-124617006	0.547044	0.130937	0.416107	0.0296401	0.870114
cg24908198	11	128812992	TP53AIP1	NA	0.490104	0.235193	0.254911	0.0497802	0.870114
cg09682051	11	128813008	TP53AIP1	NA	0.4619	0.182124	0.279775	0.0128896	0.870114
cg12762089	11	134395000	NA	NA	0.447893	0.257088	0.190806	0.00641446	0.870114
cg21224286	12	1909916	CACNA2D4	chr12:1905277-1906765	0.567343	0.198572	0.368771	0.00513515	0.870114
cg08160085	12	2045730	NA	NA	0.51055	0.207247	0.303303	0.0254141	0.870114
cg01494454	12	25055214	BCAT1	chr12:25055599-25056246	0.546181	0.283717	0.262465	0.0220354	0.870114
cg17367616	12	27485428	ARNTL2	chr12:27485683-27486676	0.496928	0.239168	0.25776	0.0439266	0.870114
cg09820373	12	46126202	ARID2	chr12:46120726-46124104	0.420201	0.162928	0.257273	0.0150695	0.870114
cg09792000	12	47225979	NA	chr12:47224912-47225664	0.402214	0.141527	0.260687	0.045138	0.870114
cg23337631	12	52994933	KRT72	chr12:52994772-52995312	0.478493	0.282254	0.19624	0.0249702	0.870114
cg22856496	12	56106698	ITGA7	chr12:56109798-56110298	0.43501	0.135102	0.299908	0.00187524	0.870114
cg11211563	12	58003905	GEFT	chr12:58003880-58004249	0.437591	0.124148	0.313443	0.0352744	0.870114
cg10513852	12	81109337	MYF5	chr12:81110725-81111126	0.577299	0.227364	0.349935	0.0100948	0.870114
cg17148876	12	95730175	NA	NA	0.619359	0.233108	0.38625	0.0457315	0.870114
cg03501666	12	99264415	ANKS1B	NA	0.432979	0.267076	0.165903	0.0312922	0.870114
cg06824277	12	103890274	C12orf42	chr12:103889148-103889843	0.474695	0.266607	0.208088	0.0217088	0.870114
cg13071569	12	107296946	NA	NA	0.469661	0.236765	0.232896	0.0493593	0.870114
cg25362648	12	109273780	DAO	NA	0.409103	0.217633	0.19147	0.044632	0.870114
cg10738648	12	110888857	ARPC3	chr12:110887861-110888245	0.494524	0.0180422	0.476482	0.0208104	0.870114
cg23878241	12	111019734	PPTC7	chr12:111020507-111021192	0.45255	0.156922	0.295629	0.0315512	0.870114
cg04615865	12	121678720	CAMKK2	NA	0.616953	0.258643	0.35831	0.0232726	0.870114
cg25461186	12	122518089	MLXIP	chr12:122516193-122517207	0.608732	0.279259	0.329473	0.00757601	0.870114
cg05298252	12	123311608	CCDC62	NA	0.524192	0.15967	0.364523	0.0139731	0.870114
cg26814987	12	124773668	FAM101A	NA	0.507221	0.157047	0.350173	0.0376479	0.870114
cg02870011	12	128366140	NA	NA	0.642054	0.298155	0.343899	0.0459331	0.870114
cg23087707	12	132863869	GALNT9	chr12:132865236-132865506	0.518257	0.140963	0.377294	0.0295466	0.870114
cg16818725	12	132962614	NA	chr12:132965817-132966082	0.447439	0.15368	0.293759	0.00460363	0.870114
cg11084474	12	133007675	NA	chr12:133009744-133009973	0.471159	0.239925	0.231235	0.0186876	0.870114
cg01504447	13	31041221	HMGB1	NA	0.504664	0.282086	0.222578	0.00825554	0.870114
cg10420075	13	31556779	NA	NA	0.599106	0.282927	0.316179	0.0299268	0.870114
cg15562212	13	50463192	LOC220429	NA	0.434589	0.250643	0.183947	0.0392353	0.870114
cg21518287	13	51744561	NA	NA	0.523687	0.233518	0.290169	0.0105975	0.870114
cg04786592	13	52375776	DHRS12	chr13:52377821-52378573	0.51406	0.295839	0.218222	0.0249056	0.870114
cg25506686	13	74780742	NA	NA	0.540116	0.242202	0.297914	0.0315751	0.870114
cg13783434	13	100610616	NA	chr13:100611862-100612278	0.540705	0.20711	0.333595	0.0213404	0.870114
cg25334575	13	100641744	NA	chr13:100641334-100642188	0.448976	0.210078	0.238897	0.00583121	0.870114
cg16425038	14	24641194	REC8	chr14:24641053-24642220	0.471233	0.213854	0.257379	0.0290801	0.870114
cg13643452	14	38725650	CLEC14A	chr14:38724254-38725537	0.515952	0.293901	0.222051	0.0177674	0.870114
cg10140501	14	52289204	NA	NA	0.538041	0.295711	0.24233	0.0392908	0.870114
cg01801090	14	58762197	FLJ31306	chr14:58764507-58764961	0.96366	0.260591	0.703069	3.57345e-05	0.812147
cg11747104	14	59760772	DAAM1	NA	0.546062	0.269579	0.276483	0.0426323	0.870114
cg20475486	14	70317075	NA	chr14:70316847-70317240	0.517294	0.297709	0.219585	0.0485395	0.870114
cg01226417	14	78443517	NA	chr14:78447339-78447724	0.577769	0.284572	0.293197	0.0133226	0.870114
cg13564020	14	79939536	NRXN3	NA	0.42331	0.269067	0.154243	0.0148018	0.870114
cg26077454	14	95240500	NA	chr14:95239375-95239679	0.411165	0.27811	0.133055	0.0466712	0.870114
cg22799420	14	102028994	DIO3	chr14:102025989-102031567	0.481808	0.298512	0.183296	0.0499313	0.870114
cg23463680	14	104770790	NA	NA	0.538434	0.298602	0.239832	0.0165674	0.870114
cg26104640	14	104837550	NA	NA	0.420894	0.198049	0.222845	0.0258731	0.870114
cg04191306	14	104854974	NA	NA	0.644137	0.282255	0.361881	0.00896187	0.870114
cg23007425	14	105600994	NA	chr14:105603310-105603532	0.731588	0.283971	0.447617	0.0208199	0.870114
cg07959104	15	22833149	TUBGCP5	chr15:22833282-22833911	0.453859	0.164996	0.288864	0.0318646	0.870114
cg25409809	15	22920168	CYFIP1	NA	0.508147	0.2612	0.246946	0.00619523	0.870114
cg00294852	15	23157823	NA	chr15:23157794-23158624	0.422873	0.284872	0.138001	0.0233666	0.870114
cg10073842	15	23894198	MAGEL2	NA	0.445254	0.19589	0.249365	0.00996932	0.870114
cg01393705	15	25457603	SNORD115-21;HBII-52-24;SNORD115-15	NA	0.47792	0.279557	0.198363	0.0166748	0.870114
cg27041026	15	32633891	NA	chr15:32634436-32635314	0.410237	0.221556	0.188681	0.0439756	0.870114
cg18588323	15	51385891	TNFAIP8L3	chr15:51385861-51387203	0.509285	0.234185	0.2751	0.0246967	0.870114
cg26987928	15	62767926	NA	NA	0.412249	0.245767	0.166481	0.0287135	0.870114
cg12595306	15	67236361	NA	NA	0.468153	0.262449	0.205704	0.0371965	0.870114
cg21898299	15	68924220	CORO2B	NA	0.473444	0.29224	0.181203	0.0117483	0.870114
cg16900255	15	74037743	C15orf59	NA	0.403357	0.295796	0.107561	0.0438326	0.870114
cg02143743	15	87070843	AGBL1	NA	0.76333	0.298868	0.464462	0.0137814	0.870114
cg06671623	15	99262351	IGF1R	NA	0.5268	0.293518	0.233282	0.0167815	0.870114
cg19987111	15	101747167	CHSY1	NA	0.637746	0.298519	0.339227	0.0428067	0.870114
cg01552128	16	743584	FBXL16	chr16:743471-743702	0.495617	0.296492	0.199126	0.026258	0.870114
cg03494430	16	2177269	PKD1	chr16:2177128-2177329	0.482113	0.294868	0.187246	0.0245723	0.870114
cg00539300	16	2895093	NA	chr16:2892579-2892810	0.479469	0.222119	0.257351	0.0138195	0.870114
cg26863821	16	3161760	MGC3771;ZNF205	NA	0.459027	0.210344	0.248683	0.0406323	0.870114
cg05529874	16	3356081	ZNF75A	chr16:3355020-3356012	0.4344	0.213158	0.221241	0.000141624	0.867247
cg01577083	16	5486268	NA	NA	0.545903	0.298335	0.247567	0.0105484	0.870114
cg05407459	16	8619531	TMEM114	chr16:8619699-8619994	0.434542	0.276982	0.15756	0.0333047	0.870114
cg08084984	16	17482912	XYLT1	NA	0.598593	0.011467	0.587126	0.00325881	0.870114
cg06420129	16	24831018	TNRC6A	NA	0.739783	0.298589	0.441193	0.00345452	0.870114
cg06453916	16	29690524	QPRT	NA	0.560697	0.227323	0.333374	0.0231022	0.870114
cg03363863	16	31147054	PRSS8	NA	0.410769	0.221064	0.189705	0.0486708	0.870114
cg08619455	16	31484417	TGFB1I1	chr16:31483276-31483646	0.462393	0.199375	0.263018	0.0159612	0.870114
cg08624915	16	31538718	AHSP	NA	0.55089	0.165516	0.385373	0.0172157	0.870114
cg04373285	16	34404619	UBE2MP1	chr16:34404515-34404780	0.403856	0.287568	0.116288	0.00587961	0.870114
cg09213175	16	87802541	NA	chr16:87799123-87799747	0.478446	0.216531	0.261914	0.0124344	0.870114
cg26825573	16	88218376	NA	chr16:88218153-88218401	0.497068	0.175186	0.321882	0.00229784	0.870114
cg23768572	17	791324	NXN	NA	0.416834	0.261594	0.15524	0.0236921	0.870114
cg17208740	17	1011493	ABR	chr17:1011844-1012968	0.400539	0.24499	0.155549	0.0320959	0.870114
cg10822665	17	1028394	ABR	chr17:1028544-1028972	0.676371	0.197526	0.478845	0.0270767	0.870114
cg14458783	17	1028673	ABR	chr17:1028544-1028972	0.744491	0.250313	0.494177	0.0250865	0.870114
cg08458121	17	1028676	ABR	chr17:1028544-1028972	0.648169	0.222228	0.425941	0.0388911	0.870114
cg09268718	17	1546403	SCARF1	chr17:1546742-1547324	0.636558	0.291641	0.344917	0.0349492	0.870114
cg11475555	17	3461450	TRPV3	NA	0.497369	0.256655	0.240714	0.00937015	0.870114
cg09199598	17	3461480	TRPV3	NA	0.580431	0.26961	0.310821	0.0341781	0.870114
cg14288903	17	7260326	TMEM95	NA	0.498247	0.255281	0.242966	0.00848943	0.870114
cg20725135	17	7323540	SPEM1	chr17:7320371-7320945	0.475445	0.297689	0.177756	0.00443314	0.870114
cg24664346	17	7825949	NA	chr17:7826127-7826414	0.433875	0.231777	0.202098	0.0432932	0.870114
cg02333730	17	12199913	NA	NA	0.553297	0.281206	0.272091	0.0301274	0.870114
cg01766505	17	25679717	NA	chr17:25680554-25681074	0.606372	0.125842	0.48053	0.0360216	0.870114
cg12788467	17	36105335	HNF1B	chr17:36105334-36105583	0.525235	0.12748	0.397756	0.0154906	0.870114
cg14487292	17	36105517	HNF1B	chr17:36105334-36105583	0.464644	0.0505976	0.414046	0.0350409	0.870114
cg26301489	17	45912037	LRRC46	chr17:45908784-45909067	0.646829	0.270364	0.376465	0.0146592	0.870114
cg21901395	17	46604235	NA	chr17:46604362-46604881	0.551992	0.257371	0.29462	0.0123714	0.870114
cg21780393	17	46618919	NA	chr17:46619087-46619314	0.544377	0.246442	0.297935	0.0168636	0.870114
cg02494572	17	46624268	NA	chr17:46627787-46628444	0.680379	0.250761	0.429618	0.00212223	0.870114
cg02458062	17	46629678	HOXB3	chr17:46629553-46629816	0.565198	0.225769	0.339429	0.00971801	0.870114
cg21474786	17	46631948	HOXB3	chr17:46631800-46632212	0.51253	0.269395	0.243135	0.0481599	0.870114
cg15255390	17	46632154	HOXB3	chr17:46631800-46632212	0.42893	0.114083	0.314847	0.0160581	0.870114
cg00524443	17	46650310	HOXB3	chr17:46654053-46654369	0.455438	0.197978	0.25746	0.0248246	0.870114
cg22053945	17	46651360	HOXB3	chr17:46654053-46654369	0.729563	0.278365	0.451198	0.00182878	0.870114
cg24767968	17	46651945	HOXB3	chr17:46654053-46654369	0.438199	0.292012	0.146187	0.035121	0.870114
cg22005990	17	46659939	NA	chr17:46658948-46660003	0.617522	0.257134	0.360388	0.00619112	0.870114
cg07723251	17	50237742	CA10	chr17:50235175-50236466	0.4901	0.233175	0.256925	0.0445092	0.870114
cg22810790	17	58236801	CA4	NA	0.409172	0.243942	0.16523	0.0359028	0.870114
cg17286983	17	60994324	NA	NA	0.452691	0.29544	0.157251	0.0413967	0.870114
cg12776171	17	72442928	GPRC5C	chr17:72442927-72443194	0.455557	0.19677	0.258787	0.0456082	0.870114
cg11241278	17	74023465	EVPL	NA	0.546823	0.273214	0.27361	0.0193244	0.870114
cg08170294	17	74134843	FOXJ1	chr17:74135922-74137802	0.412318	0.259082	0.153236	0.0284915	0.870114
cg07112210	17	74864065	MGAT5B	chr17:74864170-74866657	0.421959	0.22426	0.197699	0.032803	0.870114
cg04813119	17	75181254	SEC14L1	NA	0.588991	0.268039	0.320952	0.0125	0.870114
cg01759909	17	76264540	NA	NA	0.601153	0.191929	0.409224	0.0112036	0.870114
cg14891195	18	30353000	KLHL14	chr18:30349690-30352302	0.574276	0.24107	0.333205	0.00123548	0.870114
cg16342115	18	30353073	KLHL14	chr18:30349690-30352302	0.507524	0.23129	0.276234	0.0147982	0.870114
cg15090185	18	51751391	MBD2	chr18:51750712-51751191	0.663691	0.241404	0.422287	0.0160958	0.870114
cg04245402	19	751241	C19orf21	NA	0.557756	0.294083	0.263673	0.0449635	0.870114
cg19279342	19	863054	CFD	chr19:862930-863227	0.481127	0.291727	0.1894	0.0346695	0.870114
cg15232319	19	4376459	SH3GL1	NA	0.434476	0.274058	0.160418	0.0372837	0.870114
cg24164517	19	5539808	NA	chr19:5536531-5536789	0.522108	0.240328	0.28178	0.00959282	0.870114
cg24699296	19	7747220	TRAPPC5	chr19:7745490-7747714	0.432515	0.28081	0.151706	0.0325728	0.870114
cg24121733	19	7953984	LRRC8E	chr19:7953280-7953708	0.602536	0.277807	0.324729	0.00992874	0.870114
cg17496921	19	11406993	TSPAN16	chr19:11404512-11404776	0.4532	0.271948	0.181252	0.0456083	0.870114
cg01523027	19	12508210	ZNF799	chr19:12511608-12512144	0.486651	0.287381	0.19927	0.0181774	0.870114
cg12171675	19	15083795	SLC1A6	NA	0.662435	0.185809	0.476627	0.000651003	0.870114
cg20712669	19	15308502	NOTCH3	chr19:15306243-15307111	0.40869	0.180547	0.228143	0.00729364	0.870114
cg10256336	19	16999953	F2RL3	chr19:17000627-17001398	0.474189	0.295712	0.178477	0.0215566	0.870114
cg14323204	19	22800693	NA	chr19:22800692-22801041	0.507463	0.274358	0.233105	0.0209384	0.870114
cg08131184	19	33764378	NA	chr19:33764349-33764551	0.421868	0.206205	0.215663	0.0340769	0.870114
cg00521703	19	34112157	CHST8	chr19:34112279-34114353	0.54197	0.29642	0.245549	0.0330559	0.870114
cg08052629	19	38746615	PPP1R14A	chr19:38746638-38747379	0.472956	0.243956	0.229	0.0374494	0.870114
cg03396354	19	46519603	CCDC61	chr19:46518283-46520080	0.467882	0.163972	0.30391	0.00750994	0.870114
cg04404772	19	46876609	PPP5C	NA	0.4164	0.20937	0.20703	0.0133656	0.870114
cg06945747	19	48324309	CRX	NA	0.555893	0.219671	0.336222	0.0291791	0.870114
cg16749456	19	49699879	TRPM4	chr19:49699698-49700070	0.472018	0.226829	0.245189	0.0379032	0.870114
cg06432426	2	484825	NA	NA	0.668345	0.277223	0.391122	0.0287209	0.870114
cg05215481	2	2773529	NA	chr2:2773400-2773618	0.529885	0.120743	0.409142	0.040995	0.870114
cg19480775	2	4600973	NA	NA	0.410496	0.120602	0.289894	0.0110806	0.870114
cg22013195	2	4601053	NA	NA	0.635608	0.194289	0.441319	0.00489631	0.870114
cg02053818	2	38397399	C2orf58	NA	0.465631	0.217721	0.24791	0.0170804	0.870114
cg19391498	2	38892846	GALM	NA	0.520349	0.0870279	0.433321	0.0248632	0.870114
cg20604286	2	58273438	VRK2	chr2:58273642-58274422	0.550676	0.236763	0.313912	0.0115641	0.870114
cg06528559	2	63275509	LOC100132215	chr2:63274475-63279430	0.58815	0.233462	0.354688	0.0112951	0.870114
cg12623145	2	97778927	ANKRD36	chr2:97778469-97779540	0.431646	0.146644	0.285003	0.0399593	0.870114
cg24770798	2	102150240	NA	NA	0.44954	0.205061	0.244479	0.0315791	0.870114
cg11394820	2	107104579	NA	chr2:107103833-107104053	0.713926	0.299088	0.414838	0.0349805	0.870114
cg23149881	2	113594654	IL1B	NA	0.656745	0.27123	0.385515	0.0110712	0.870114
cg22970357	2	119600408	EN1	chr2:119599458-119600966	0.684293	0.251115	0.433179	0.00534442	0.870114
cg12418535	2	119607192	EN1	chr2:119607378-119607910	0.582407	0.142416	0.439991	0.0466889	0.870114
cg11452043	2	131814000	FAM168B	NA	0.508516	0.238215	0.270301	0.0113811	0.870114
cg26784822	2	151340750	RND3	chr2:151341742-151343191	0.519978	0.20192	0.318059	0.0244038	0.870114
cg04681845	2	153283485	FMNL2	NA	0.750407	0.28455	0.465857	0.0182659	0.870114
cg24893551	2	158453759	ACVR1C	chr2:158453799-158454111	0.513641	0.226188	0.287453	0.022216	0.870114
cg22855764	2	159855398	TANC1	NA	0.595242	0.29569	0.299552	0.0383517	0.870114
cg03913859	2	177399921	NA	NA	0.628468	0.14313	0.485338	0.0234298	0.870114
cg05060440	2	184395412	NA	NA	0.508466	0.276121	0.232345	0.0392846	0.870114
cg27612889	2	191510677	NA	chr2:191512946-191514439	0.686224	0.246779	0.439444	0.0130581	0.870114
cg27638615	2	202901352	FZD7	chr2:202897386-202901046	0.458122	0.218429	0.239693	0.0279128	0.870114
cg23515702	2	206673425	NA	NA	0.505071	0.144604	0.360467	0.022659	0.870114
cg22705959	2	208635887	NA	chr2:208631558-208634934	0.40766	0.142808	0.264852	0.0119958	0.870114
cg05299342	2	225307672	NA	chr2:225306900-225307500	0.432045	0.203709	0.228336	0.0281804	0.870114
cg07722359	2	239318105	NA	NA	0.672044	0.246157	0.425887	0.0301661	0.870114
cg12524725	2	239427019	NA	NA	0.423812	0.119882	0.30393	0.0357057	0.870114
cg07673080	2	240241154	HDAC4	NA	0.560376	0.174298	0.386078	0.0314661	0.870114
cg10639368	2	240241218	HDAC4	NA	0.532771	0.161126	0.371645	0.014981	0.870114
cg09289202	2	242443982	STK25	chr2:242447017-242448558	0.455328	0.0939183	0.36141	0.0492384	0.870114
cg11654413	20	1929876	NA	chr20:1927718-1928118	0.427745	0.243201	0.184543	0.00698515	0.870114
cg01157780	20	34700376	EPB41L1	NA	0.585739	0.244917	0.340822	0.0194705	0.870114
cg17485530	20	36974799	LBP	NA	0.601101	0.231337	0.369764	0.0220757	0.870114
cg14191654	20	44829602	CDH22	chr20:44829506-44829848	0.423904	0.199151	0.224753	0.0339094	0.870114
cg02661079	20	44829722	CDH22	chr20:44829506-44829848	0.419059	0.156336	0.262723	0.00699961	0.870114
cg26105558	20	55101313	GCNT7	NA	0.552201	0.236141	0.31606	0.0258472	0.870114
cg23899424	20	60456296	CDH4	chr20:60456285-60456612	0.466678	0.218816	0.247862	0.0214053	0.870114
cg01412764	20	61491699	TCFL5	chr20:61492119-61493626	0.427616	0.19911	0.228507	0.0303662	0.870114
cg18069493	21	47649776	LSS;MCM3APAS	chr21:47648191-47649622	0.441842	0.253313	0.188529	0.0473726	0.870114
cg22666875	22	24348640	GSTTP1	NA	0.487683	0.260657	0.227025	0.0467206	0.870114
cg17505852	22	30003603	NF2	chr22:29999396-30000153	0.457174	0.289233	0.16794	0.0493629	0.870114
cg07658383	22	32057397	NA	chr22:32057922-32058323	0.590137	0.283827	0.306309	0.0136953	0.870114
cg02285386	22	35695157	TOM1	chr22:35695643-35696110	0.614563	0.270999	0.343564	0.00812871	0.870114
cg16778382	22	37493863	TMPRSS6	chr22:37493704-37494174	0.457462	0.245739	0.211723	0.0122748	0.870114
cg27098470	22	42828411	NFAM1	NA	0.412956	0.122789	0.290166	0.00868857	0.870114
cg17553677	3	11674707	VGLL4	NA	0.696738	0.265282	0.431456	0.00062143	0.870114
cg02311364	3	13001256	IQSEC1	NA	0.449482	0.284485	0.164996	0.0418936	0.870114
cg11100465	3	14615134	NA	chr3:14615366-14615957	0.605204	0.228032	0.377173	0.00298012	0.870114
cg13638983	3	14619577	NA	chr3:14615366-14615957	0.453577	0.280561	0.173016	0.0141008	0.870114
cg16303742	3	15540471	COLQ	NA	0.460801	0.148729	0.312072	0.0232456	0.870114
cg08443605	3	24872319	NA	chr3:24870674-24871369	0.467371	0.183138	0.284233	0.0244759	0.870114
cg23329061	3	32914427	TRIM71	NA	0.490765	0.214108	0.276657	0.0229284	0.870114
cg08171483	3	38010391	MIR26A1;CTDSPL	NA	0.437422	0.260887	0.176534	0.0325333	0.870114
cg20687414	3	44155764	MIR138-1	NA	0.407306	0.21492	0.192386	0.0228143	0.870114
cg11219411	3	46661640	NA	NA	0.473567	0.125741	0.347826	0.0103754	0.870114
cg15152301	3	50425602	CACNA2D2	NA	0.640293	0.247525	0.392769	0.000816825	0.870114
cg19888870	3	50786715	DOCK3	NA	0.476152	0.291079	0.185073	0.0286766	0.870114
cg22117188	3	52347940	NA	NA	0.451423	0.163813	0.287609	0.0239787	0.870114
cg25198340	3	57186283	IL17RD	NA	0.520082	0.241198	0.278884	0.0210904	0.870114
cg21070272	3	93698461	ARL13B	chr3:93698763-93699433	0.453702	0.172311	0.281391	0.0329295	0.870114
cg03329597	3	108125523	MYH15	NA	0.582303	0.0420987	0.540205	0.0243666	0.870114
cg14836960	3	109056618	DPPA4	NA	0.604928	0.248409	0.356519	0.0187746	0.870114
cg06685282	3	112453648	NA	NA	0.652755	0.29923	0.353525	0.00638594	0.870114
cg04900941	3	133661202	SLCO2A1	NA	0.497734	0.281692	0.216043	0.0262822	0.870114
cg17439694	3	148939523	CP	NA	0.735877	0.253097	0.48278	0.0435196	0.870114
cg26469782	4	4117213	NA	chr4:4119800-4120035	0.532408	0.055966	0.476442	0.00143809	0.870114
cg06860998	4	4398094	D4S234E	NA	0.458281	0.209344	0.248937	0.0245331	0.870114
cg10242279	4	10666415	CLNK	NA	0.650183	0.225314	0.424869	0.0101392	0.870114
cg16847428	4	26095438	NA	NA	0.499529	0.177107	0.322421	0.0393787	0.870114
cg11236841	4	35567978	NA	NA	0.404953	0.195202	0.209751	0.0379648	0.870114
cg11636960	4	39482852	LOC401127	chr4:39481980-39482195	0.414921	0.294458	0.120463	0.00318149	0.870114
cg14592399	4	41881933	NA	chr4:41882450-41882964	0.614704	0.295988	0.318716	0.0320413	0.870114
cg08602188	4	54235601	NA	chr4:54231708-54232320	0.554603	0.22275	0.331853	0.00886949	0.870114
cg19684083	4	54424596	LNX1	NA	0.722824	0.235352	0.487471	0.0213446	0.870114
cg14094242	4	56020979	NA	chr4:56023750-56024066	0.547182	0.293927	0.253255	0.00883779	0.870114
cg07991704	4	72096973	SLC4A4	NA	0.497438	0.237603	0.259834	0.0275431	0.870114
cg15897435	4	78852682	MRPL1	NA	0.424008	0.0281185	0.39589	0.023423	0.870114
cg13521077	4	81260418	C4orf22	chr4:81257040-81257270	0.58938	0.215096	0.374284	0.023427	0.870114
cg27094229	4	82256560	NA	NA	0.587064	0.230411	0.356653	0.00475421	0.870114
cg15881238	4	87770744	SLC10A6	NA	0.538225	0.285915	0.25231	0.0284247	0.870114
cg06788355	4	100613955	NA	NA	0.512116	0.289219	0.222896	0.0409357	0.870114
cg02726377	4	108745279	SGMS2	chr4:108745829-108746535	0.491102	0.131103	0.36	0.00057823	0.870114
cg00718036	4	108745325	SGMS2	chr4:108745829-108746535	0.517553	0.207522	0.310031	0.00258509	0.870114
cg20668096	4	151500192	LRBA	chr4:151500763-151501299	0.665164	0.152997	0.512168	0.0294357	0.870114
cg17433772	4	151501739	MAB21L2;LRBA	chr4:151500763-151501299	0.772675	0.211363	0.561312	0.00964292	0.870114
cg11363513	4	151508942	LRBA	chr4:151504011-151505085	0.819554	0.250037	0.569517	0.021636	0.870114
cg16854281	4	189376704	NA	NA	0.667948	0.253265	0.414683	0.0152524	0.870114
cg12410225	5	10442612	ROPN1L	chr5:10441605-10442512	0.448584	0.242081	0.206503	0.00392384	0.870114
cg22588983	5	38783142	NA	NA	0.615752	0.293749	0.322004	0.0403149	0.870114
cg01558931	5	72676121	NA	chr5:72676120-72678421	0.438106	0.232553	0.205552	0.0404701	0.870114
cg19683494	5	74908142	NA	chr5:74907286-74907770	0.658385	0.0661582	0.592227	0.0193028	0.870114
cg00601450	5	74908170	NA	chr5:74907286-74907770	0.625541	0.109246	0.516295	0.0124153	0.870114
cg24982541	5	96078678	CAST	NA	0.55839	0.0924382	0.465951	0.010834	0.870114
cg19976449	5	140246626	PCDHA2;PCDHA5;PCDHA11;PCDHA1;PCDHA7;PCDHA6;PCDHA8;PCDHA10;PCDHA9;PCDHA3;PCDHA4	chr5:140248789-140249140	0.552839	0.266594	0.286244	0.0397996	0.870114
cg08155325	5	140857813	PCDHGB5;PCDHGA10;PCDHGB4;PCDHGB1;PCDHGB2;PCDHGA2;PCDHGA12;PCDHGA8;PCDHGA9;PCDHGB3;PCDHGC3;PCDHGA6;PCDHGA11;PCDHGB6;PCDHGA5;PCDHGA1;PCDHGA4;PCDHGA3;PCDHGB7;PCDHGA7	chr5:140857864-140858065	0.443203	0.241922	0.201281	0.0381901	0.870114
cg27090784	5	147862681	HTR4	NA	0.437981	0.299034	0.138947	0.0378242	0.870114
cg06676778	5	148209341	NA	chr5:148206075-148206482	0.632148	0.20107	0.431078	0.0343926	0.870114
cg07515565	6	1624386	GMDS	chr6:1624185-1625468	0.591488	0.176382	0.415106	0.0447899	0.870114
cg00501467	6	13015202	PHACTR1	chr6:13014973-13015203	0.433534	0.295021	0.138512	0.0111505	0.870114
cg17553149	6	27483069	NA	chr6:27482888-27483089	0.460916	0.218369	0.242547	0.0418686	0.870114
cg19041857	6	27730383	NA	NA	0.556956	0.251882	0.305074	0.0174049	0.870114
cg25679766	6	28558113	NA	chr6:28554863-28555124	0.474958	0.175001	0.299957	0.00642191	0.870114
cg00609961	6	28911199	NA	NA	0.583465	0.292563	0.290902	0.0475794	0.870114
cg10708400	6	30130449	TRIM15	NA	0.700804	0.264749	0.436055	0.00261774	0.870114
cg09556042	6	31237013	HLA-C	chr6:31238852-31240120	0.667469	0.150505	0.516963	0.0170751	0.870114
cg11917734	6	31237029	HLA-C	chr6:31238852-31240120	0.452808	0.115257	0.337551	0.0247863	0.870114
cg01521131	6	31237664	HLA-C	chr6:31238852-31240120	0.635239	0.267151	0.368087	0.0398447	0.870114
cg19577206	6	31866825	EHMT2	chr6:31867691-31867957	0.524761	0.188717	0.336043	0.0339929	0.870114
cg07637554	6	32179971	NOTCH4	NA	0.640986	0.236173	0.404813	0.0109924	0.870114
cg08376583	6	32222492	NA	NA	0.485091	0.194687	0.290404	0.0301299	0.870114
cg17083323	6	50803820	TFAP2B	NA	0.441679	0.0979939	0.343685	0.00600852	0.870114
cg21317965	6	50803850	TFAP2B	NA	0.434528	0.155439	0.279089	0.00519183	0.870114
cg13223107	6	50810715	TFAP2B	chr6:50810642-50810994	0.439316	0.0938932	0.345423	0.00873466	0.870114
cg07534448	6	99236061	NA	NA	0.519026	0.215926	0.3031	0.0427894	0.870114
cg14079463	6	127796989	C6orf174	chr6:127796286-127797356	0.733916	0.238672	0.495244	0.0224457	0.870114
cg06488536	6	147225846	NA	NA	0.513134	0.226463	0.286671	0.0426479	0.870114
cg13161113	6	158438198	SYNJ2	NA	0.758569	0.250292	0.508276	8.79788e-05	0.832133
cg08414108	6	158438202	SYNJ2	NA	0.728879	0.237024	0.491856	0.00100808	0.870114
cg03071582	6	164392967	NA	chr6:164393071-164393824	0.745271	0.195045	0.550227	0.00933237	0.870114
cg12320986	6	166140561	NA	chr6:166140001-166140293	0.553338	0.283788	0.269551	0.0306859	0.870114
cg00186529	6	170452864	NA	chr6:170451497-170452927	0.513574	0.253962	0.259612	0.0374448	0.870114
cg10254082	7	997346	NA	chr7:993401-994574	0.471916	0.297023	0.174892	0.00247265	0.870114
cg08492238	7	1033176	NA	chr7:1029950-1030325	0.446471	0.250152	0.19632	0.0480802	0.870114
cg23705098	7	1289853	NA	chr7:1286022-1287658	0.412223	0.208237	0.203986	0.0321394	0.870114
cg19028499	7	3096493	NA	NA	0.559772	0.238141	0.321632	0.0103062	0.870114
cg21582785	7	3982778	SDK1	NA	0.513854	0.147276	0.366578	0.0132061	0.870114
cg12192749	7	17029795	NA	NA	0.440213	0.0445011	0.395712	0.00888534	0.870114
cg06832339	7	23842119	STK31	NA	0.477057	0.179256	0.297802	0.00449468	0.870114
cg25709790	7	24742552	DFNA5	NA	0.451911	0.233511	0.2184	0.0189894	0.870114
cg19638435	7	28452093	CREB5	chr7:28448716-28450028	0.462859	0.174259	0.2886	0.0184139	0.870114
cg05929675	7	28452098	CREB5	chr7:28448716-28450028	0.432518	0.193917	0.238601	0.0325879	0.870114
cg09676669	7	30951272	AQP1	NA	0.524868	0.275259	0.249609	0.025352	0.870114
cg25075794	7	30951392	AQP1	NA	0.564742	0.287425	0.277316	0.0391557	0.870114
cg23778370	7	45198814	RAMP3	chr7:45197181-45197807	0.623626	0.268386	0.355239	0.0133905	0.870114
cg16751451	7	55086091	EGFR	chr7:55086141-55088105	0.470035	0.255527	0.214508	0.0304742	0.870114
cg16045823	7	73295154	NA	NA	0.492368	0.178699	0.31367	0.0418182	0.870114
cg26619035	7	87936923	STEAP4	NA	0.571942	0.242905	0.329037	0.0466795	0.870114
cg10524582	7	88119870	NA	NA	0.405772	0.199026	0.206746	0.0102213	0.870114
cg25932869	7	102107737	LRWD1	chr7:102105123-102105782	0.617951	0.263387	0.354564	0.039013	0.870114
cg06579481	7	104621597	NA	chr7:104624337-104624848	0.651466	0.296349	0.355118	0.000773932	0.870114
cg05232889	7	114055419	FOXP2	NA	0.498282	0.085225	0.413057	0.0380584	0.870114
cg22165171	7	139763574	PARP12	chr7:139762255-139763245	0.491324	0.23033	0.260994	0.0128599	0.870114
cg12079975	7	151454112	PRKAG2	NA	0.428204	0.241902	0.186301	0.0065287	0.870114
cg22014194	7	151804306	GALNT11	NA	0.523778	0.252207	0.271572	0.0148833	0.870114
cg01172872	7	152589789	NA	chr7:152591060-152591360	0.555162	0.211695	0.343466	0.0324362	0.870114
cg06840743	7	155150876	NA	NA	0.503051	0.196631	0.30642	0.000136553	0.867247
cg10620881	7	158280480	PTPRN2	chr7:158281373-158281734	0.474392	0.280745	0.193647	0.0338607	0.870114
cg10119564	8	1894814	ARHGEF10	chr8:1893696-1894083	0.58796	0.258108	0.329852	0.0260231	0.870114
cg05056638	8	24800824	NA	chr8:24799703-24800147	0.59772	0.208967	0.388753	0.0172944	0.870114
cg05861515	8	32504400	NRG1	NA	0.455524	0.129582	0.325942	0.0179831	0.870114
cg18049571	8	54791151	RGS20	chr8:54791845-54795141	0.475774	0.170205	0.305569	0.0143269	0.870114
cg04688788	8	58054756	NA	chr8:58054945-58055600	0.542059	0.235532	0.306527	0.00126624	0.870114
cg09858108	8	58055024	NA	chr8:58054945-58055600	0.484929	0.281477	0.203452	0.0409673	0.870114
cg09293718	8	87076603	PSKH2	NA	0.501638	0.188966	0.312673	0.0028927	0.870114
cg23704802	8	87356638	WWP1	chr8:87354544-87355446	0.547424	0.183531	0.363893	0.0400046	0.870114
cg07056138	8	103120260	NCALD	NA	0.408724	0.231263	0.177461	0.0373455	0.870114
cg11827514	8	143125722	NA	NA	0.599888	0.249328	0.350561	0.0398145	0.870114
cg13072214	8	145060799	PARP10	chr8:145063919-145065386	0.509273	0.277784	0.231489	0.0220257	0.870114
cg06341195	8	145751956	MGC70857;LRRC24	chr8:145751955-145756326	0.429378	0.237345	0.192032	0.00121319	0.870114
cg13648127	9	72665127	MAMDC2	NA	0.551985	0.295504	0.256481	0.011538	0.870114
cg14591340	9	99416629	C9orf21	chr9:99416904-99417592	0.549547	0.215203	0.334344	0.0288893	0.870114
cg13893707	9	101749605	COL15A1	chr9:101747876-101748083	0.448451	0.244877	0.203574	0.00550809	0.870114
cg07753203	9	127539056	OLFML2A	chr9:127539239-127540081	0.539421	0.252748	0.286673	0.00755653	0.870114
cg14453762	9	135058277	NTNG2	NA	0.527909	0.184969	0.34294	0.0358928	0.870114
cg15833797	9	139091875	LHX3	chr9:139090420-139095472	0.446669	0.24749	0.199178	0.037277	0.870114
cg25063151	1	1290554	MXRA8	chr1:1289707-1291126	0.262697	0.610451	-0.347754	0.000787096	0.870114
cg00060374	1	1355235	LOC441869	chr1:1355159-1356000	0.25095	0.472807	-0.221857	0.0363112	0.870114
cg08937102	1	1690389	NADK	chr1:1691767-1692063	0.288358	0.590745	-0.302387	0.0330476	0.870114
cg12799824	1	2155728	NA	chr1:2158212-2161173	0.261927	0.595693	-0.333766	0.0099056	0.870114
cg10195763	1	2246864	NA	chr1:2245714-2247086	0.246066	0.452592	-0.206526	0.0214065	0.870114
cg19084427	1	2284530	LOC100129534;MORN1	NA	0.276971	0.546675	-0.269704	0.0255975	0.870114
cg13102658	1	2324224	RER1;MORN1	chr1:2322481-2323764	0.174525	0.453179	-0.278654	0.00820505	0.870114
cg07381283	1	2391837	NA	chr1:2387669-2388086	0.185527	0.411095	-0.225569	0.0345246	0.870114
cg24314879	1	2435236	PLCH2	chr1:2435041-2435257	0.10249	0.41312	-0.31063	0.0369255	0.870114
cg08615111	1	2435555	PLCH2	chr1:2435554-2435828	0.174508	0.470688	-0.29618	0.0171626	0.870114
cg15836046	1	2767242	NA	NA	0.226239	0.432165	-0.205925	0.0499447	0.870114
cg00660693	1	2850737	NA	chr1:2850665-2850873	0.292701	0.549813	-0.257112	0.0183273	0.870114
cg01301282	1	2885134	NA	chr1:2885062-2885284	0.262144	0.524369	-0.262225	0.0172585	0.870114
cg02156723	1	12100631	NA	NA	0.180872	0.6195	-0.438628	0.0151631	0.870114
cg09791440	1	19048903	PAX7	NA	0.246432	0.405044	-0.158612	0.0386241	0.870114
cg16694480	1	19732786	CAPZB	NA	0.290163	0.548824	-0.258661	0.0210483	0.870114
cg07813254	1	20877673	FAM43B	chr1:20878894-20880592	0.203629	0.456847	-0.253218	0.0340219	0.870114
cg10176185	1	25894479	LDLRAP1	NA	0.287282	0.568112	-0.28083	0.0335081	0.870114
cg11413657	1	29138434	OPRD1	chr1:29138501-29139348	0.103113	0.410021	-0.306909	0.000325039	0.870114
cg10312476	1	29780268	NA	NA	0.211277	0.604553	-0.393275	0.00964963	0.870114
cg08650784	1	35250229	GJB3	chr1:35250418-35250736	0.184404	0.432072	-0.247668	0.0145995	0.870114
cg22721579	1	36787932	FAM176B	chr1:36786500-36789402	0.200066	0.482972	-0.282906	0.0267757	0.870114
cg26164879	1	38599626	NA	NA	0.17367	0.426145	-0.252476	0.00677928	0.870114
cg24006654	1	41131970	RIMS3	chr1:41131111-41131378	0.228609	0.459975	-0.231367	0.0383527	0.870114
cg13353942	1	47010223	NA	chr1:47009575-47010132	0.129767	0.447906	-0.318138	0.00364637	0.870114
cg19797376	1	47695475	TAL1	chr1:47696504-47698197	0.198588	0.413254	-0.214665	0.0404379	0.870114
cg27175287	1	47883234	FOXE3	chr1:47881896-47883065	0.193115	0.428363	-0.235249	0.0173867	0.870114
cg24931632	1	47899667	MGC12982	chr1:47899661-47900385	0.216771	0.710765	-0.493994	0.045146	0.870114
cg09277376	1	47899676	MGC12982	chr1:47899661-47900385	0.215163	0.743427	-0.528263	0.0414447	0.870114
cg03499234	1	47910239	NA	chr1:47909712-47911020	0.093961	0.512789	-0.418828	0.0258792	0.870114
cg20284629	1	47911019	NA	chr1:47909712-47911020	0.186117	0.675893	-0.489777	0.0303568	0.870114
cg21535606	1	47911940	NA	chr1:47909712-47911020	0.218349	0.712993	-0.494644	0.0437635	0.870114
cg17428085	1	47915008	NA	chr1:47915639-47915952	0.269787	0.611016	-0.341229	0.0196284	0.870114
cg18017482	1	47915599	NA	chr1:47915639-47915952	0.128429	0.468132	-0.339703	0.0345577	0.870114
cg04908380	1	47915862	NA	chr1:47915639-47915952	0.126624	0.494958	-0.368333	0.0171456	0.870114
cg00022054	1	48177261	NA	chr1:48174494-48176519	0.278419	0.554899	-0.27648	0.0238532	0.870114
cg04898719	1	52456918	RAB3B	chr1:52455970-52456453	0.19417	0.421562	-0.227392	0.0304135	0.870114
cg25881383	1	59680599	NA	NA	0.218705	0.452922	-0.234217	0.0236862	0.870114
cg08259168	1	78509494	NA	chr1:78511577-78512161	0.238779	0.50546	-0.266682	0.0217147	0.870114
cg21695830	1	89457462	CCBL2;RBMXL1	chr1:89458034-89458604	0.266075	0.649146	-0.383071	0.0357396	0.870114
cg07158747	1	91196488	NA	chr1:91190489-91192804	0.208378	0.570892	-0.362514	0.0362769	0.870114
cg24262376	1	151137274	SCNM1;LYSMD1	NA	0.194218	0.463738	-0.26952	0.0199334	0.870114
cg02988984	1	180579844	NA	NA	0.265139	0.454243	-0.189104	0.00801342	0.870114
cg15486127	1	205307334	KLHDC8A	NA	0.213718	0.454317	-0.2406	0.0386994	0.870114
cg09117778	1	209381617	NA	NA	0.211813	0.476941	-0.265128	0.0429279	0.870114
cg13107973	1	215178658	KCNK2	NA	0.244775	0.555294	-0.31052	0.00648925	0.870114
cg14989033	1	215179151	KCNK2	NA	0.0639314	0.438046	-0.374114	0.00776024	0.870114
cg00848374	1	215179216	KCNK2	NA	0.0920276	0.532281	-0.440254	0.00676742	0.870114
cg08708961	1	227070630	PSEN2	NA	0.158915	0.477779	-0.318864	0.0195504	0.870114
cg25734842	1	228657381	NA	chr1:228657327-228657561	0.199222	0.484238	-0.285016	0.0230786	0.870114
cg15033163	1	228657762	NA	chr1:228658937-228659152	0.265047	0.481209	-0.216162	0.0047948	0.870114
cg26105649	1	233087709	C1orf57	chr1:233086191-233086595	0.294419	0.68157	-0.387151	0.0399496	0.870114
cg17901924	1	233124418	PCNXL2	chr1:233121927-233122136	0.263738	0.453907	-0.190169	0.035761	0.870114
cg19746343	1	235290405	TOMM20	chr1:235291740-235292387	0.296263	0.575839	-0.279576	0.0456299	0.870114
cg23660927	1	242007710	NA	chr1:242011151-242011744	0.250758	0.529742	-0.278984	0.011844	0.870114
cg25438801	10	671497	DIP2C	chr10:669070-669336	0.217082	0.54513	-0.328048	0.0106813	0.870114
cg17023203	10	1510048	ADARB2	chr10:1506344-1506708	0.0812164	0.401723	-0.320506	0.044917	0.870114
cg06837068	10	1602622	ADARB2	NA	0.231167	0.418339	-0.187171	0.0492611	0.870114
cg26810939	10	16410308	NA	NA	0.160889	0.479854	-0.318966	0.00341555	0.870114
cg26803268	10	18549536	CACNB2	NA	0.190017	0.489413	-0.299396	0.0335213	0.870114
cg10786572	10	54632322	NA	chr10:54631211-54631426	0.137998	0.526847	-0.388849	0.000639351	0.870114
cg08740088	10	60532792	BICC1	NA	0.243707	0.674077	-0.43037	0.0348601	0.870114
cg03548512	10	73978697	C10orf104	chr10:73975671-73976115	0.155076	0.436631	-0.281555	0.0213295	0.870114
cg04595479	10	93150018	LOC100188947	NA	0.296541	0.684797	-0.388256	0.00197711	0.870114
cg13252968	10	103604222	KCNIP2	chr10:103603166-103603642	0.270887	0.574026	-0.303138	0.026335	0.870114
cg13739115	10	121094427	GRK5	NA	0.234402	0.501336	-0.266934	0.0351206	0.870114
cg22891191	10	129706234	PTPRE	chr10:129705217-129706237	0.143208	0.444292	-0.301084	0.000942002	0.870114
cg06144718	10	133048392	TCERG1L	NA	0.183003	0.441014	-0.258011	0.03547	0.870114
cg03287432	10	135060512	NA	NA	0.149921	0.575506	-0.425584	0.00243633	0.870114
cg11173246	11	841376	POLR2L;TSPAN4	chr11:842293-843396	0.235026	0.462817	-0.22779	0.0182354	0.870114
cg13894192	11	2398138	CD81	chr11:2398223-2399598	0.245408	0.460434	-0.215026	0.0385965	0.870114
cg08259810	11	10325778	ADM	chr11:10326048-10326590	0.145773	0.462273	-0.3165	0.0270349	0.870114
cg14051368	11	17496725	ABCC8	chr11:17497463-17498626	0.278998	0.443036	-0.164037	0.0378427	0.870114
cg07241909	11	17566163	USH1C	chr11:17565766-17566052	0.243829	0.654132	-0.410304	0.0182292	0.870114
cg04821520	11	37525709	NA	NA	0.254586	0.453619	-0.199033	0.0217451	0.870114
cg03447554	11	43094025	NA	NA	0.280313	0.451727	-0.171414	0.0363381	0.870114
cg15887846	11	65779192	CST6	chr11:65779311-65779767	0.239308	0.459901	-0.220593	0.0388309	0.870114
cg24292665	11	69065779	NA	NA	0.264233	0.46632	-0.202088	0.0279675	0.870114
cg15857739	11	69913966	NA	NA	0.248155	0.47824	-0.230084	0.0413813	0.870114
cg24456632	11	77314957	AQP11	NA	0.254094	0.595483	-0.341388	0.0216221	0.870114
cg14159747	11	113255604	NA	chr11:113258443-113258821	0.161278	0.408563	-0.247285	0.0383869	0.870114
cg21739934	11	116371391	NA	chr11:116371182-116371606	0.254898	0.420248	-0.16535	0.0392467	0.870114
cg08979831	11	119791816	NA	NA	0.270709	0.457963	-0.187253	0.0103809	0.870114
cg01094687	11	124738157	ROBO3	chr11:124738712-124739011	0.254477	0.463661	-0.209184	0.0478334	0.870114
cg09127759	11	125811660	NA	NA	0.2042	0.41775	-0.21355	0.0380461	0.870114
cg25247689	12	2881762	NA	NA	0.21797	0.532179	-0.314208	0.00399037	0.870114
cg19091257	12	9217907	LOC144571	chr12:9217328-9217715	0.210426	0.42193	-0.211504	0.03082	0.870114
cg25143990	12	28127783	NA	chr12:28127890-28128575	0.244965	0.506969	-0.262003	0.0202371	0.870114
cg04935792	12	45354182	NA	NA	0.206908	0.4172	-0.210292	0.00440514	0.870114
cg10377582	12	51612794	POU6F1	chr12:51610892-51611724	0.206195	0.42645	-0.220254	0.0178786	0.870114
cg11285998	12	53399246	EIF4B	chr12:53399872-53400896	0.190962	0.44993	-0.258968	0.0176315	0.870114
cg25024717	12	54324583	NA	chr12:54321301-54321721	0.222673	0.448167	-0.225494	0.0377501	0.870114
cg06708937	12	54369336	HOXC11	chr12:54366815-54369103	0.267354	0.423125	-0.155771	0.0473378	0.870114
cg14679255	12	54385526	MIR196A2	chr12:54387825-54388732	0.271493	0.573801	-0.302307	0.0267498	0.870114
cg09045655	12	54392988	HOXC9	chr12:54393374-54394648	0.137145	0.537393	-0.400247	0.0208542	0.870114
cg02227188	12	54396354	HOXC9	chr12:54393374-54394648	0.128512	0.656227	-0.527715	0.0187456	0.870114
cg20643952	12	54398809	NA	chr12:54399412-54399654	0.136597	0.595454	-0.458858	0.0152465	0.870114
cg16908257	12	54404893	HOXC8	chr12:54402682-54403347	0.162741	0.603377	-0.440635	0.0284253	0.870114
cg18540674	12	54405379	HOXC8	chr12:54408426-54408713	0.216595	0.629448	-0.412853	0.0160081	0.870114
cg03305955	12	54417033	HOXC6;HOXC5;HOXC4	chr12:54412990-54413346	0.219845	0.715357	-0.495512	0.00541378	0.870114
cg27441225	12	54422350	HOXC6;HOXC5;HOXC4	chr12:54423427-54423712	0.268243	0.691503	-0.42326	0.0390325	0.870114
cg11941633	12	54422447	HOXC6;HOXC5;HOXC4	chr12:54423427-54423712	0.221104	0.429971	-0.208867	0.0215961	0.870114
cg18054172	12	54424902	HOXC5;HOXC4	chr12:54424610-54425173	0.231044	0.605151	-0.374107	0.0141199	0.870114
cg10005224	12	54424964	HOXC5;HOXC4	chr12:54424610-54425173	0.156789	0.623318	-0.466529	0.0166159	0.870114
cg18843682	12	54425156	HOXC5;HOXC4	chr12:54424610-54425173	0.236583	0.562234	-0.325652	0.0326007	0.870114
cg10869879	12	56474569	ERBB3	chr12:56472792-56474393	0.194284	0.414774	-0.22049	0.0303772	0.870114
cg19542346	12	58145283	CDK4	chr12:58145853-58146360	0.182324	0.557384	-0.37506	0.000622758	0.870114
cg01519253	12	114886463	NA	chr12:114886354-114886579	0.247998	0.52725	-0.279253	0.0244445	0.870114
cg09775260	12	115106932	NA	chr12:115104848-115105548	0.267477	0.512823	-0.245346	0.0461363	0.870114
cg11639130	12	131303478	STX2	chr12:131303093-131303836	0.165831	0.4996	-0.333769	0.0397212	0.870114
cg12225794	12	132644731	NA	NA	0.195559	0.460177	-0.264619	0.0139314	0.870114
cg24951754	12	132676717	NA	chr12:132673993-132675241	0.228803	0.62772	-0.398917	0.00300032	0.870114
cg10650853	12	132676840	NA	chr12:132673993-132675241	0.276194	0.503618	-0.227424	0.0468831	0.870114
cg00360256	12	133065724	FBRSL1	chr12:133065843-133066393	0.286133	0.508421	-0.222288	0.0255737	0.870114
cg12079279	13	33426337	NA	NA	0.212663	0.442951	-0.230288	0.00217026	0.870114
cg16301924	13	53314226	LECT1	chr13:53313127-53314045	0.233523	0.449231	-0.215708	0.0201326	0.870114
cg10458216	13	97873947	MBNL2	NA	0.229025	0.521994	-0.292969	0.0127028	0.870114
cg03261783	13	100497453	CLYBL	NA	0.259407	0.485273	-0.225866	0.0439603	0.870114
cg05063632	13	111161943	COL4A2	chr13:111164284-111164547	0.194707	0.408961	-0.214255	0.00654418	0.870114
cg19632836	13	112332213	NA	NA	0.257226	0.517336	-0.26011	0.0385628	0.870114
cg18827503	13	112574260	NA	chr13:112575723-112575998	0.262606	0.468978	-0.206372	0.0367509	0.870114
cg17329202	13	113807930	NA	chr13:113807288-113807865	0.2917	0.58361	-0.29191	0.0370541	0.870114
cg09715768	13	114202537	TMCO3	chr13:114202596-114202862	0.177207	0.424705	-0.247498	0.00410497	0.870114
cg04150276	14	53256600	GNPNAT1	chr14:53257664-53258400	0.243045	0.562153	-0.319107	0.046434	0.870114
cg27175093	14	57265910	NA	chr14:57264638-57265561	0.27838	0.530075	-0.251694	0.0148274	0.870114
cg12818596	14	61119419	NA	chr14:61114102-61116552	0.180825	0.608034	-0.427209	0.0151213	0.870114
cg11134052	14	61119625	NA	chr14:61123613-61124613	0.212603	0.521008	-0.308405	0.0373717	0.870114
cg14007871	14	61120134	NA	chr14:61123613-61124613	0.171655	0.464389	-0.292734	0.0118585	0.870114
cg21177821	14	61121712	NA	chr14:61123613-61124613	0.23527	0.577709	-0.342439	0.037751	0.870114
cg04166812	14	61122051	NA	chr14:61123613-61124613	0.222342	0.584269	-0.361927	0.0387812	0.870114
cg26195829	14	61122155	NA	chr14:61123613-61124613	0.20372	0.534976	-0.331255	0.043227	0.870114
cg10858480	14	61122774	NA	chr14:61123613-61124613	0.240103	0.536703	-0.2966	0.0471604	0.870114
cg15540602	14	61122911	NA	chr14:61123613-61124613	0.243138	0.557626	-0.314488	0.0370469	0.870114
cg05039241	14	61124922	NA	chr14:61123613-61124613	0.111799	0.529854	-0.418054	0.0123315	0.870114
cg01690062	14	61125450	NA	chr14:61123613-61124613	0.110567	0.42767	-0.317104	0.0212108	0.870114
cg26108976	14	70082429	KIAA0247	chr14:70078317-70079077	0.281212	0.57631	-0.295098	0.0161773	0.870114
cg22823273	14	76580302	NA	NA	0.274894	0.453484	-0.17859	0.000510112	0.870114
cg13038685	14	77504478	NA	NA	0.190917	0.517647	-0.32673	0.00803071	0.870114
cg13248574	14	77504561	NA	NA	0.241848	0.545066	-0.303219	0.00673732	0.870114
cg06133145	14	94254351	PRIMA1	chr14:94253952-94255733	0.171199	0.413793	-0.242594	0.0235352	0.870114
cg21007342	14	94917627	SERPINA11	NA	0.186515	0.474852	-0.288337	0.0243228	0.870114
cg18426863	14	104800746	NA	chr14:104800444-104800977	0.291879	0.57498	-0.283101	0.0363564	0.870114
cg13904560	15	26870826	GABRB3	chr15:26874097-26874528	0.213187	0.487676	-0.274488	0.0256936	0.870114
cg10838157	15	27819662	NA	NA	0.286196	0.409466	-0.123269	0.0428281	0.870114
cg14730452	15	34517834	TMEM85	NA	0.201455	0.498476	-0.297021	0.0359233	0.870114
cg05151360	15	37402723	NA	chr15:37403042-37403267	0.126104	0.404977	-0.278873	0.00432886	0.870114
cg05886626	15	39873553	THBS1	chr15:39872527-39873567	0.087403	0.418102	-0.330699	0.000245937	0.870114
cg04857231	15	42782520	NA	chr15:42782959-42783377	0.286457	0.557437	-0.270981	0.0432739	0.870114
cg13040886	15	52404887	BCL2L10	chr15:52404191-52404978	0.203005	0.417923	-0.214917	0.00886911	0.870114
cg04519487	15	52404977	BCL2L10	chr15:52404191-52404978	0.271176	0.491274	-0.220098	0.0432678	0.870114
cg05276753	15	57844149	NA	NA	0.231429	0.538927	-0.307498	0.0272685	0.870114
cg19679123	15	67430336	SMAD3	NA	0.120835	0.437267	-0.316432	0.00979194	0.870114
cg04143876	15	76639558	NA	chr15:76638472-76639823	0.251982	0.460021	-0.208039	0.0436161	0.870114
cg06618047	16	1115517	LOC146336	chr16:1115827-1116468	0.0536369	0.463358	-0.409721	1.13002e-05	0.812147
cg04253954	16	1148837	NA	chr16:1152412-1152700	0.192786	0.40256	-0.209774	0.0237838	0.870114
cg09304395	16	1162497	NA	NA	0.234126	0.406658	-0.172531	0.0142297	0.870114
cg27409771	16	10711296	NA	NA	0.247172	0.453497	-0.206325	0.0299307	0.870114
cg01223986	16	12265008	SNX29	NA	0.235475	0.439626	-0.204151	0.016774	0.870114
cg06271652	16	23144103	USP31	NA	0.234384	0.575735	-0.341351	0.023719	0.870114
cg08818284	16	28548873	NUPR1	NA	0.233222	0.648728	-0.415506	0.019294	0.870114
cg07944221	16	29272727	NA	NA	0.294228	0.564753	-0.270524	0.0131745	0.870114
cg05343105	16	29801371	KIF22	chr16:29801696-29802545	0.272439	0.553572	-0.281133	0.0259962	0.870114
cg05867134	16	31009035	STX1B	chr16:31008832-31009036	0.281444	0.454072	-0.172628	0.0107132	0.870114
cg01821029	16	31109876	NA	chr16:31105451-31106321	0.203792	0.427149	-0.223357	0.0381731	0.870114
cg02227036	16	50425329	NA	NA	0.10982	0.472608	-0.362788	0.000225435	0.870114
cg27268835	16	51475605	NA	NA	0.228679	0.561571	-0.332892	0.0243203	0.870114
cg16642791	16	54966471	IRX5	chr16:54962422-54967805	0.20149	0.626757	-0.425267	0.00492015	0.870114
cg04957757	16	70463218	ST3GAL2	NA	0.297314	0.624393	-0.327078	0.0327675	0.870114
cg08961664	16	72821141	ZFHX3	chr16:72821140-72821592	0.230039	0.487627	-0.257588	0.0127385	0.870114
cg06086177	16	73090646	ZFHX3	chr16:73091514-73092395	0.181738	0.512896	-0.331158	0.0343576	0.870114
cg06052372	16	83967808	NA	NA	0.288875	0.74228	-0.453405	0.0147073	0.870114
cg00021476	16	85660215	KIAA0182	chr16:85658742-85658998	0.296407	0.526638	-0.230231	0.0235492	0.870114
cg10124704	16	88135600	NA	chr16:88137245-88137598	0.222251	0.435646	-0.213395	0.0325301	0.870114
cg22628873	17	4464400	GGT6	NA	0.28532	0.756963	-0.471642	0.00632364	0.870114
cg02823329	17	8792092	PIK3R5	chr17:8791470-8792004	0.24647	0.553801	-0.307331	0.030589	0.870114
cg18091275	17	26120155	NOS2	chr17:26120369-26120944	0.262537	0.44879	-0.186252	0.00990995	0.870114
cg07036914	17	36577690	NA	chr17:36575499-36575782	0.293171	0.411634	-0.118463	0.0149402	0.870114
cg12015526	17	36622522	ARHGAP23	chr17:36621138-36621406	0.292772	0.691148	-0.398376	0.0117715	0.870114
cg19409060	17	36719518	SRCIN1	chr17:36719544-36719938	0.182924	0.440054	-0.257129	0.00754791	0.870114
cg22156456	17	39844239	EIF1	chr17:39844833-39845950	0.137568	0.445741	-0.308173	0.00523488	0.870114
cg06625576	17	40179813	NA	NA	0.297921	0.452492	-0.154571	0.0488905	0.870114
cg23509272	17	40346296	GHDC	NA	0.184091	0.437395	-0.253304	0.0257456	0.870114
cg07841831	17	41782011	NA	NA	0.264099	0.503157	-0.239058	0.0149715	0.870114
cg07394955	17	48070699	DLX3	chr17:48070698-48072654	0.171531	0.431081	-0.25955	0.0172974	0.870114
cg06443678	17	55785087	NA	NA	0.192852	0.406771	-0.213918	0.0313264	0.870114
cg21977075	17	65040527	CACNG1	chr17:65040729-65041029	0.256825	0.434591	-0.177766	0.00670202	0.870114
cg17380770	17	65040535	CACNG1	chr17:65040729-65041029	0.294142	0.453348	-0.159206	0.048716	0.870114
cg27105183	17	71898861	NA	chr17:71897970-71898420	0.260421	0.508732	-0.248311	0.0343866	0.870114
cg04373106	17	72932992	OTOP3	chr17:72931729-72932601	0.28264	0.419359	-0.136719	0.0221315	0.870114
cg01132443	17	74735058	MFSD11	chr17:74732345-74734222	0.124054	0.401605	-0.277551	0.0204749	0.870114
cg08040395	17	77078833	ENGASE	NA	0.254194	0.433363	-0.179169	0.0263927	0.870114
cg07906179	17	79368407	NA	chr17:79366806-79374742	0.277153	0.505327	-0.228174	0.0477916	0.870114
cg27184585	18	21018217	C18orf45	chr18:21017671-21018011	0.288168	0.58891	-0.300742	0.036586	0.870114
cg12222588	18	34823808	BRUNOL4	chr18:34823798-34824017	0.278629	0.435172	-0.156544	0.0471425	0.870114
cg06338499	18	34854300	BRUNOL4	chr18:34854247-34855163	0.267251	0.482614	-0.215363	0.0425331	0.870114
cg13387994	19	3786957	MATK	chr19:3785511-3786653	0.209616	0.536907	-0.327291	0.00936985	0.870114
cg22305516	19	4391533	SH3GL1	NA	0.251451	0.414818	-0.163368	0.0369615	0.870114
cg05215310	19	4790990	FEM1A	chr19:4791194-4793217	0.27629	0.458165	-0.181875	0.00997457	0.870114
cg21116314	19	9546752	ZNF266	chr19:9545783-9546302	0.27394	0.564195	-0.290255	0.0360014	0.870114
cg24878478	19	11319376	DOCK6	chr19:11319444-11319753	0.25924	0.549995	-0.290755	0.0442885	0.870114
cg14032244	19	12950151	MAST1	chr19:12952015-12952281	0.243498	0.466218	-0.22272	0.0365503	0.870114
cg23948016	19	16998493	F2RL3	chr19:17000627-17001398	0.26215	0.402059	-0.139909	0.00744628	0.870114
cg08191530	19	17927333	INSL3	NA	0.246494	0.437628	-0.191134	0.0237776	0.870114
cg21977234	19	18701320	C19orf60	chr19:18699422-18700554	0.28657	0.507707	-0.221137	0.0213492	0.870114
cg10190416	19	40168876	LOC400696	NA	0.138803	0.404652	-0.265848	0.0233928	0.870114
cg27518582	19	42133416	CEACAM4	NA	0.284781	0.412147	-0.127366	0.0311231	0.870114
cg02857898	19	46582429	NA	chr19:46582045-46582444	0.127446	0.44078	-0.313334	0.00660613	0.870114
cg26309311	19	48896065	KDELR1	chr19:48896890-48897199	0.291471	0.540234	-0.248763	0.0479122	0.870114
cg23253978	19	49570878	KCNA7	NA	0.13775	0.436733	-0.298983	0.00983115	0.870114
cg10598596	19	51517212	KLK10	chr19:51520153-51520907	0.148589	0.452287	-0.303697	0.00383363	0.870114
cg22454005	19	54392916	PRKCG	chr19:54393039-54393300	0.25404	0.491887	-0.237847	0.0230325	0.870114
cg11094568	2	3380884	TSSC1	chr2:3381344-3381912	0.224196	0.647142	-0.422946	0.00234916	0.870114
cg23482427	2	26785120	C2orf70	chr2:26785114-26785687	0.280979	0.555802	-0.274823	0.0208173	0.870114
cg10738368	2	74729551	LOC151534;LBX2	chr2:74729399-74731166	0.252213	0.582847	-0.330634	0.0110279	0.870114
cg06282964	2	95537314	TEKT4	chr2:95537196-95537810	0.2698	0.462871	-0.193071	0.0389789	0.870114
cg27273675	2	105911437	TGFBRAP1	NA	0.225454	0.447267	-0.221812	0.0141814	0.870114
cg23960538	2	121372013	NA	NA	0.190325	0.50235	-0.312026	0.0140404	0.870114
cg01294283	2	121372064	NA	NA	0.115299	0.486205	-0.370907	0.0186622	0.870114
cg02219197	2	128175300	PROC	chr2:128173475-128173793	0.276487	0.432464	-0.155977	0.0445062	0.870114
cg05081953	2	158184543	ERMN	NA	0.180255	0.464425	-0.28417	0.0323858	0.870114
cg03662049	2	164204829	NA	chr2:164204740-164205039	0.239691	0.44439	-0.204699	0.042475	0.870114
cg19402991	2	164204915	NA	chr2:164204740-164205039	0.119816	0.47234	-0.352524	0.0260333	0.870114
cg26343883	2	164205032	NA	chr2:164204740-164205039	0.118975	0.512355	-0.39338	0.0272502	0.870114
cg12904135	2	171669275	NA	chr2:171670110-171670549	0.273228	0.609909	-0.336681	0.0294567	0.870114
cg09238180	2	176993632	HOXD8	chr2:176993479-176995557	0.0562137	0.402436	-0.346222	0.0107748	0.870114
cg03598938	2	191502738	NA	NA	0.210852	0.610422	-0.39957	0.00488263	0.870114
cg14361132	2	210288244	MAP2	chr2:210288413-210288798	0.144486	0.48685	-0.342363	0.00106735	0.870114
cg15616915	2	219266163	CTDSP1;MIR26B	chr2:219263098-219265556	0.105708	0.404717	-0.299009	0.000968981	0.870114
cg11447551	2	232552014	NA	NA	0.204978	0.4542	-0.249222	0.0134088	0.870114
cg18427905	2	232825958	DIS3L2	chr2:232826077-232826836	0.184083	0.499822	-0.315739	0.0183794	0.870114
cg04550103	2	234762281	HJURP	chr2:234762496-234763579	0.283491	0.577714	-0.294223	0.0215114	0.870114
cg00455331	2	241640296	NA	chr2:241640409-241641359	0.25971	0.600343	-0.340633	0.00747965	0.870114
cg00969323	2	242627866	DTYMK	chr2:242625961-242626720	0.286683	0.612208	-0.325525	0.0392433	0.870114
cg11521797	20	25125784	LOC284798	chr20:25128764-25129610	0.210929	0.472069	-0.26114	0.0413574	0.870114
cg03373781	20	30582113	XKR7	chr20:30582788-30583099	0.258901	0.441431	-0.182529	0.0134319	0.870114
cg23713742	20	34202721	SPAG4	chr20:34203678-34204301	0.19702	0.610512	-0.413492	0.000679136	0.870114
cg26365090	20	42574362	TOX2	NA	0.287074	0.702432	-0.415358	0.0450449	0.870114
cg13681142	20	42836747	C20orf111	chr20:42839134-42839883	0.280877	0.587045	-0.306168	0.0433033	0.870114
cg01462727	20	52786323	CYP24A1	chr20:52789252-52790986	0.2799	0.462889	-0.182989	0.0189728	0.870114
cg01270206	20	55199493	NA	chr20:55200279-55206789	0.169605	0.460144	-0.29054	0.0237416	0.870114
cg06661994	20	62184363	C20orf195	chr20:62185073-62185572	0.240081	0.537187	-0.297105	0.00984138	0.870114
cg01256165	20	62716606	C20orf201;OPRL1	chr20:62718472-62719016	0.194097	0.507637	-0.31354	0.00159052	0.870114
cg01282269	21	41515306	DSCAM	chr21:41516237-41516472	0.26675	0.491794	-0.225044	0.0138096	0.870114
cg14112356	21	46348443	ITGB2	chr21:46351328-46352911	0.242542	0.543103	-0.300562	0.0148231	0.870114
cg10756887	22	24105692	C22orf15	NA	0.253354	0.413983	-0.160629	0.0483682	0.870114
cg04335714	22	25799070	NA	chr22:25800554-25801437	0.261294	0.594926	-0.333632	0.0126033	0.870114
cg10632525	22	28195524	MN1	chr22:28192793-28198592	0.201498	0.438777	-0.237279	6.22442e-05	0.812147
cg02601893	22	43523016	BIK	NA	0.22122	0.418425	-0.197205	0.0174334	0.870114
cg08889114	3	8631797	NA	NA	0.227692	0.516953	-0.28926	0.0301084	0.870114
cg02968508	3	9956698	IL17RE	chr3:9956822-9957664	0.274264	0.555328	-0.281064	0.0274556	0.870114
cg03926815	3	13114681	IQSEC1	chr3:13114627-13115245	0.151377	0.477524	-0.326147	0.0168706	0.870114
cg16355771	3	13242707	NA	chr3:13245692-13246212	0.263869	0.577943	-0.314075	0.0161753	0.870114
cg03468967	3	19673982	NA	NA	0.189237	0.419803	-0.230566	0.0317008	0.870114
cg19241168	3	33318720	FBXL2	chr3:33318818-33319309	0.156997	0.429646	-0.272649	0.0218494	0.870114
cg02103401	3	37033373	MLH1;EPM2AIP1	chr3:37034228-37035356	0.0487516	0.591355	-0.542604	0.00949897	0.870114
cg09828265	3	37498950	ITGA9	NA	0.24919	0.52488	-0.275691	0.0070446	0.870114
cg08100522	3	38675834	SCN5A	NA	0.270258	0.525268	-0.255009	0.00594799	0.870114
cg17200465	3	40428508	ENTPD3	chr3:40428651-40429015	0.194737	0.445938	-0.251201	0.00559069	0.870114
cg10374202	3	40499768	RPL14	chr3:40498639-40499260	0.282159	0.509923	-0.227765	0.0429547	0.870114
cg13728394	3	44115791	NA	NA	0.265863	0.432495	-0.166632	0.0138493	0.870114
cg07918978	3	53290343	TKT	chr3:53289533-53290213	0.292593	0.635654	-0.34306	0.025494	0.870114
cg03652676	3	62361923	NA	chr3:62362610-62363082	0.184024	0.414512	-0.230488	0.0317093	0.870114
cg23351010	3	73109785	FLJ10213;PPP4R2	NA	0.284585	0.588869	-0.304283	0.0374673	0.870114
cg19968946	3	73481531	PDZRN3	NA	0.211232	0.55577	-0.344538	0.0183552	0.870114
cg04070847	3	112693867	CD200R1	NA	0.293603	0.674691	-0.381088	0.00370667	0.870114
cg00726615	3	113252640	SIDT1	chr3:113251699-113252290	0.172363	0.47703	-0.304667	0.0465439	0.870114
cg18090631	3	133266805	NA	NA	0.179075	0.602321	-0.423247	0.0162175	0.870114
cg23980740	3	147107900	ZIC4	chr3:147108511-147111703	0.276678	0.600558	-0.32388	0.0206919	0.870114
cg16768018	3	147108843	ZIC4	chr3:147108511-147111703	0.163807	0.535215	-0.371408	0.0180189	0.870114
cg15105326	3	147108916	ZIC4	chr3:147108511-147111703	0.225531	0.496366	-0.270835	0.0118322	0.870114
cg05855917	3	147113700	ZIC4	chr3:147113608-147114479	0.278495	0.76721	-0.488715	0.00881195	0.870114
cg18731327	3	147114352	ZIC4	chr3:147113608-147114479	0.240166	0.465122	-0.224956	0.0137663	0.870114
cg02387803	3	147123457	ZIC4	chr3:147126988-147128999	0.14911	0.542351	-0.393241	0.0162519	0.870114
cg19516404	3	147123475	ZIC4	chr3:147126988-147128999	0.264221	0.564168	-0.299947	0.0263397	0.870114
cg21127068	3	147124417	ZIC4	chr3:147126988-147128999	0.121655	0.424909	-0.303254	0.0285575	0.870114
cg13015925	3	147125114	ZIC4	chr3:147126988-147128999	0.222541	0.510148	-0.287607	0.0231846	0.870114
cg07291439	3	147125926	ZIC1	chr3:147126988-147128999	0.2189	0.476321	-0.257421	0.0405879	0.870114
cg12204258	3	147131178	ZIC1	chr3:147131066-147131333	0.189044	0.654523	-0.465479	0.0154096	0.870114
cg12732998	3	147131860	ZIC1	chr3:147130342-147130577	0.296746	0.715829	-0.419083	0.025016	0.870114
cg05052450	3	147140118	NA	chr3:147138916-147139564	0.160314	0.584008	-0.423694	0.0377076	0.870114
cg25115422	3	156894451	NA	chr3:156892554-156893036	0.280457	0.767532	-0.487075	0.0166211	0.870114
cg10148968	3	193922375	NA	chr3:193921881-193922407	0.227794	0.59617	-0.368376	0.0205816	0.870114
cg01797371	3	195578240	NA	NA	0.252464	0.526943	-0.274478	0.0175519	0.870114
cg13115440	3	197355656	LOC220729	chr3:197354106-197355165	0.282452	0.462898	-0.180446	0.0353059	0.870114
cg02089348	4	1724449	TMEM129;TACC3	chr4:1722179-1723850	0.298471	0.468522	-0.170052	0.0369043	0.870114
cg23927469	4	6909853	TBC1D14	chr4:6910935-6912310	0.215606	0.456434	-0.240829	0.0351666	0.870114
cg11636702	4	11370466	MIR572	chr4:11370229-11370886	0.243408	0.408522	-0.165114	0.0306136	0.870114
cg00339682	4	13531163	NA	chr4:13530847-13531244	0.219135	0.515523	-0.296387	0.0378885	0.870114
cg14144025	4	13536633	NA	chr4:13537646-13537973	0.164592	0.40997	-0.245379	0.0224384	0.870114
cg00890363	4	13540673	NA	chr4:13543562-13546494	0.234322	0.52261	-0.288288	0.0464705	0.870114
cg09354241	4	13540850	NA	chr4:13543562-13546494	0.257829	0.537291	-0.279461	0.040625	0.870114
cg19861824	4	16901058	LDB2	NA	0.225961	0.475914	-0.249953	0.0155689	0.870114
cg25064910	4	39408416	KLB	NA	0.112599	0.427766	-0.315166	0.0254034	0.870114
cg22953731	4	39408418	KLB	NA	0.179162	0.436348	-0.257186	0.00312639	0.870114
cg12214399	4	53210660	NA	NA	0.190462	0.510507	-0.320045	0.0468159	0.870114
cg21917090	4	77816250	ANKRD56	chr4:77818015-77819600	0.228471	0.563649	-0.335179	0.00163064	0.870114
cg14241748	4	184250312	NA	NA	0.294534	0.645169	-0.350635	0.012743	0.870114
cg17553881	5	443987	C5orf55;EXOC3	chr5:442820-443604	0.175348	0.412095	-0.236747	0.0272046	0.870114
cg08876943	5	1865843	NA	NA	0.274149	0.402682	-0.128533	0.0336642	0.870114
cg15414975	5	1866120	NA	NA	0.21331	0.464251	-0.250941	0.0137862	0.870114
cg02853199	5	1885174	NA	chr5:1881924-1887743	0.229468	0.418266	-0.188797	0.0387362	0.870114
cg00626856	5	1885950	NA	chr5:1881924-1887743	0.222414	0.451101	-0.228687	0.0311795	0.870114
cg20772375	5	5495359	NA	chr5:5495161-5495377	0.232302	0.510644	-0.278342	0.0417668	0.870114
cg06258780	5	7851407	C5orf49	chr5:7850957-7851413	0.277185	0.449494	-0.172309	0.038197	0.870114
cg15845365	5	16785399	MYO10	NA	0.221419	0.61072	-0.389302	0.0484365	0.870114
cg07476923	5	72528766	NA	chr5:72529099-72529976	0.233044	0.567424	-0.334379	0.0347823	0.870114
cg12942161	5	72660351	NA	NA	0.254139	0.581784	-0.327645	0.00832503	0.870114
cg00462107	5	72677230	NA	chr5:72676120-72678421	0.211822	0.595254	-0.383432	0.0499603	0.870114
cg02124184	5	72950691	RGNEF	NA	0.251861	0.563578	-0.311717	0.0431162	0.870114
cg11841562	5	128320387	SLC27A6	NA	0.242789	0.458585	-0.215795	0.030562	0.870114
cg07158503	5	135415693	NA	chr5:135416204-135416475	0.258689	0.67912	-0.420431	0.0205107	0.870114
cg04515200	5	135415762	NA	chr5:135416204-135416475	0.28584	0.525806	-0.239966	0.0397404	0.870114
cg11608150	5	135415948	NA	chr5:135416204-135416475	0.22687	0.575658	-0.348788	0.0127136	0.870114
cg06478886	5	135416029	NA	chr5:135416204-135416475	0.186016	0.532422	-0.346406	0.0146977	0.870114
cg04481923	5	135416205	MIR886	chr5:135416204-135416475	0.129348	0.533284	-0.403936	0.0207389	0.870114
cg18678645	5	135416331	MIR886	chr5:135416204-135416475	0.104246	0.401696	-0.29745	0.0298981	0.870114
cg06536614	5	135416381	MIR886	chr5:135416204-135416475	0.125526	0.549671	-0.424145	0.0181173	0.870114
cg25340688	5	135416398	MIR886	chr5:135416204-135416475	0.136418	0.531781	-0.395362	0.0233977	0.870114
cg26896946	5	135416405	MIR886	chr5:135416204-135416475	0.119216	0.482657	-0.363442	0.0224207	0.870114
cg22459739	5	140201153	PCDHA2;PCDHA5;PCDHA1;PCDHA3;PCDHA4	chr5:140201440-140201657	0.201197	0.571153	-0.369955	0.0288291	0.870114
cg15827318	5	140252671	PCDHA2;PCDHA5;PCDHA11;PCDHA1;PCDHA7;PCDHA6;PCDHA8;PCDHA10;PCDHA9;PCDHA3;PCDHA4	chr5:140249734-140250949	0.209736	0.414483	-0.204747	0.0332832	0.870114
cg08477779	5	168007137	PANK3	chr5:168006098-168006918	0.109029	0.54396	-0.434931	0.000152213	0.867247
cg21165027	5	172663784	NKX2-5	chr5:172663616-172664584	0.245457	0.45394	-0.208483	0.0324067	0.870114
cg05976800	5	172664995	NA	chr5:172665306-172666072	0.170131	0.421156	-0.251025	0.0151439	0.870114
cg11118566	5	176057996	SNCB;EIF4E1B	chr5:176056520-176057494	0.251628	0.40251	-0.150881	0.0228554	0.870114
cg11918743	5	176291130	UNC5A	NA	0.152235	0.401301	-0.249066	0.0361706	0.870114
cg11484115	5	179335704	TBC1D9B	chr5:179334344-179335115	0.292962	0.537959	-0.244997	0.0414774	0.870114
cg11273655	5	180497114	NA	NA	0.243697	0.411056	-0.167359	0.0344396	0.870114
cg09548084	6	8436218	SLC35B3	chr6:8435314-8436141	0.269002	0.530256	-0.261254	0.0398071	0.870114
cg25319067	6	10383084	NA	chr6:10383525-10384114	0.259388	0.715451	-0.456063	0.023869	0.870114
cg01485547	6	10555264	GCNT2	NA	0.220013	0.440019	-0.220006	0.0440518	0.870114
cg06035815	6	26189597	HIST1H4D	chr6:26188997-26189295	0.135093	0.41162	-0.276526	0.00439308	0.870114
cg15070894	6	29894162	HCG4P6	chr6:29894140-29895117	0.22206	0.56999	-0.34793	0.0223341	0.870114
cg04520169	6	29894195	HCG4P6	chr6:29894140-29895117	0.0956833	0.425988	-0.330305	0.00979872	0.870114
cg23237314	6	29894197	HCG4P6	chr6:29894140-29895117	0.177476	0.464424	-0.286948	0.0256504	0.870114
cg15738450	6	30079194	TRIM31	NA	0.14788	0.495748	-0.347869	3.3921e-05	0.812147
cg21809927	6	30079265	TRIM31	NA	0.19799	0.402378	-0.204389	0.0365829	0.870114
cg07622533	6	30691505	TUBB	chr6:30688624-30689530	0.151806	0.514873	-0.363067	0.0110454	0.870114
cg27057509	6	30883762	VARS2	chr6:30881533-30882296	0.176312	0.620784	-0.444472	0.00141895	0.870114
cg06879746	6	30883768	VARS2	chr6:30881533-30882296	0.209877	0.69175	-0.481873	0.000532044	0.870114
cg15878568	6	30923865	NA	chr6:30923208-30923624	0.186962	0.472629	-0.285667	0.00114627	0.870114
cg09904051	6	31139796	POU5F1	NA	0.251873	0.612809	-0.360936	0.0218645	0.870114
cg24124954	6	31508106	BAT1	chr6:31509668-31509896	0.214902	0.581018	-0.366116	0.0395059	0.870114
cg07271361	6	31940855	DOM3Z;STK19	chr6:31939730-31940559	0.135472	0.481084	-0.345612	0.00820923	0.870114
cg20392842	6	32909003	HLA-DMB	NA	0.193645	0.487151	-0.293506	0.00731108	0.870114
cg16507569	6	33158020	COL11A2	chr6:33159991-33160263	0.240854	0.521849	-0.280994	0.0184809	0.870114
cg20998791	6	33280228	TAPBP	chr6:33281112-33281827	0.192164	0.444928	-0.252764	0.0348191	0.870114
cg27168291	6	33282997	ZBTB22;TAPBP	chr6:33282855-33283196	0.197684	0.421079	-0.223394	0.0499184	0.870114
cg25192717	6	33423156	ZBTB9	chr6:33422046-33422530	0.274841	0.55211	-0.277269	0.011849	0.870114
cg00116315	6	35466268	TEAD3;TULP1	chr6:35464056-35466269	0.214379	0.476554	-0.262175	0.00177579	0.870114
cg15852490	6	37544545	NA	NA	0.292976	0.442494	-0.149518	0.0178584	0.870114
cg24945231	6	41339246	NA	chr6:41339236-41340027	0.24408	0.482769	-0.238689	0.0174526	0.870114
cg21838115	6	45645436	NA	NA	0.298388	0.515862	-0.217474	0.0337269	0.870114
cg09387914	6	53187374	ELOVL5	NA	0.247611	0.527749	-0.280138	0.0214593	0.870114
cg03503642	6	75912711	COL12A1	chr6:75914705-75916387	0.103841	0.577354	-0.473513	0.00802874	0.870114
cg06666175	6	75916963	COL12A1	chr6:75914705-75916387	0.275246	0.605499	-0.330252	0.00367939	0.870114
cg22377643	6	75917560	NA	chr6:75914705-75916387	0.264224	0.666874	-0.40265	0.00922562	0.870114
cg06880028	6	75918165	NA	chr6:75914705-75916387	0.285581	0.585616	-0.300035	0.0214859	0.870114
cg13345255	6	100868626	SIM1	NA	0.298989	0.769856	-0.470866	0.0139271	0.870114
cg14314744	6	100897445	SIM1	chr6:100897080-100897621	0.242604	0.411636	-0.169031	0.0231869	0.870114
cg24863152	6	151134876	PLEKHG1	NA	0.289466	0.61953	-0.330064	0.00145648	0.870114
cg26732808	6	167704769	UNC93A	NA	0.283062	0.573259	-0.290197	0.0338481	0.870114
cg04141948	7	1023156	CYP2W1	chr7:1024021-1024233	0.262743	0.536682	-0.273939	0.046185	0.870114
cg09577469	7	1457117	NA	chr7:1460672-1460989	0.128073	0.599116	-0.471043	0.0172789	0.870114
cg21700772	7	1644443	NA	chr7:1643623-1643848	0.204004	0.448179	-0.244175	0.0461538	0.870114
cg19230787	7	4049967	SDK1	NA	0.162559	0.554891	-0.392331	1.41899e-05	0.812147
cg15443166	7	12247070	NA	chr7:12250720-12251214	0.294537	0.540947	-0.24641	0.0308746	0.870114
cg17591595	7	27171051	HOXA4	chr7:27169572-27170638	0.215379	0.557679	-0.3423	0.0164688	0.870114
cg09748749	7	65540429	ASL	chr7:65540543-65541104	0.291068	0.518656	-0.227589	0.0474339	0.870114
cg06093861	7	75780412	NA	chr7:75779628-75780022	0.123486	0.419671	-0.296185	0.0380724	0.870114
cg20189913	7	96633631	DLX6AS	chr7:96634622-96634915	0.21456	0.644793	-0.430233	0.0051889	0.870114
cg24904145	7	100182075	LRCH4	chr7:100183527-100184625	0.253348	0.498634	-0.245286	0.0327767	0.870114
cg04494750	7	100304693	POP7	chr7:100303014-100304079	0.171829	0.419082	-0.247253	0.014602	0.870114
cg01462453	7	155970262	NA	NA	0.225191	0.492507	-0.267316	0.0361209	0.870114
cg25000696	7	157457693	PTPRN2	chr7:157455789-157456044	0.264494	0.446457	-0.181963	0.00707696	0.870114
cg09826364	7	158789723	NA	chr7:158789486-158790019	0.236395	0.583942	-0.347547	0.0242995	0.870114
cg00008695	8	960721	NA	chr8:962315-962747	0.280816	0.515765	-0.234949	0.0199685	0.870114
cg25673948	8	1765296	MIR596	chr8:1764328-1765171	0.21829	0.421898	-0.203608	0.032621	0.870114
cg15821939	8	1765387	MIR596	chr8:1764328-1765171	0.211839	0.437969	-0.22613	0.0310888	0.870114
cg18217048	8	9742024	NA	NA	0.268257	0.410176	-0.141919	0.0184604	0.870114
cg08596486	8	12938311	NA	NA	0.225801	0.428069	-0.202268	0.0300292	0.870114
cg03292675	8	21912864	EPB49	chr8:21914275-21914525	0.252824	0.690255	-0.437431	0.00736594	0.870114
cg22328208	8	98289745	TSPYL5	chr8:98289604-98290404	0.197901	0.405743	-0.207842	0.00881921	0.870114
cg11957261	8	119727631	NA	NA	0.244342	0.49672	-0.252378	0.0164467	0.870114
cg02516957	8	128011063	NA	NA	0.254065	0.532489	-0.278423	0.00636694	0.870114
cg14383078	9	37033750	PAX5	chr9:37034135-37038341	0.211814	0.415229	-0.203415	0.0498192	0.870114
cg14251009	9	90622205	NA	chr9:90621588-90622101	0.207606	0.451814	-0.244208	0.0404311	0.870114
cg04048392	9	129443848	LMX1B	chr9:129445270-129445548	0.179783	0.478302	-0.298518	0.0363949	0.870114
cg14538806	9	130308075	FAM129B	NA	0.293528	0.540434	-0.246906	0.0299186	0.870114
cg01413354	9	136017755	RALGDS	chr9:136019708-136020134	0.290475	0.470525	-0.180049	0.0453941	0.870114
